# Supplementary material for: MicroRNA and Long Non-coding RNA Regulation in Skeletal Muscle From Growth to Old Age Shows Striking Dysregulation of the Callipyge Locus
Source: Front Genet. 2018 Nov 16;9:548. doi: 10.3389/fgene.2018.00548 (PMC6250799; doi:10.3389/fgene.2018.00548)
Supplement: Supplementary file 3 [file Table_1.xlsx]

## Sheet: Raw data
Biological group	Sample	miRNA target	CT	AU	Norm
12 week	170-12 week	ath-miR159a-000338	40	0.00909495	0.0133623
12 week	170-12 week	ath-miR159a-4373390	40	0.00909495	0.0133623
12 week	170-12 week	hsa-let-7b#-002404	32.98	1.1804	1.73425
12 week	170-12 week	hsa-let-7e#-002407	40	0.00909495	0.0133623
12 week	170-12 week	hsa-let-7f-1#-002417	40	0.00909495	0.0133623
12 week	170-12 week	hsa-let-7i#-002172	40	0.00909495	0.0133623
12 week	170-12 week	hsa-miR-106b#-002380	33.679	0.727127	1.0683
12 week	170-12 week	hsa-miR-10a#-002288	35.617	0.189764	0.278802
12 week	170-12 week	hsa-miR-1197-002810	40	0.00909495	0.0133623
12 week	170-12 week	hsa-miR-124#-002197	40	0.00909495	0.0133623
12 week	170-12 week	hsa-miR-127-5p-002229	40	0.00909495	0.0133623
12 week	170-12 week	hsa-miR-136#-002100	29.821	10.5435	15.4905
12 week	170-12 week	hsa-miR-136-000592	37.12	0.0669525	0.0983667
12 week	170-12 week	hsa-miR-140-3p-002234	28.583	24.8691	36.5377
12 week	170-12 week	hsa-miR-143-000466	31.214	4.01467	5.89836
12 week	170-12 week	hsa-miR-144-002676	33.861	0.640949	0.941683
12 week	170-12 week	hsa-miR-148a#-002134	40	0.00909495	0.0133623
12 week	170-12 week	hsa-miR-149-002255	24.052	574.945	844.711
12 week	170-12 week	hsa-miR-151-5P-002642	29.432	13.8066	20.2846
12 week	170-12 week	hsa-miR-154#-000478	40	0.00909495	0.0133623
12 week	170-12 week	hsa-miR-15b#-002173	33.749	0.692689	1.0177
12 week	170-12 week	hsa-miR-183#-002270	40	0.00909495	0.0133623
12 week	170-12 week	hsa-miR-189-000488	40	0.00909495	0.0133623
12 week	170-12 week	hsa-miR-190b-002263	31.551	3.17836	4.66964
12 week	170-12 week	hsa-miR-196a-241070_mat	24.789	344.959	506.814
12 week	170-12 week	hsa-miR-200a#-001011	40	0.00909495	0.0133623
12 week	170-12 week	hsa-miR-200b#-002274	40	0.00909495	0.0133623
12 week	170-12 week	hsa-miR-200b-001800	34	0.582077	0.855188
12 week	170-12 week	hsa-miR-200c#-002286	40	0.00909495	0.0133623
12 week	170-12 week	hsa-miR-200c-000505	32.48	1.66934	2.4526
12 week	170-12 week	hsa-miR-206-000510	23.895	641.044	941.823
12 week	170-12 week	hsa-miR-213-000516	30.464	6.75184	9.91981
12 week	170-12 week	hsa-miR-214#-002293	30.75	5.53768	8.13596
12 week	170-12 week	hsa-miR-214-000517	27.598	49.2237	72.3195
12 week	170-12 week	hsa-miR-218-2#-002294	40	0.00909495	0.0133623
12 week	170-12 week	hsa-miR-22#-002301	28.505	26.2507	38.5675
12 week	170-12 week	hsa-miR-22-000398	25.335	236.268	347.126
12 week	170-12 week	hsa-miR-223-000526	22.646	1523.61	2238.5
12 week	170-12 week	hsa-miR-23a#-002439	40	0.00909495	0.0133623
12 week	170-12 week	hsa-miR-26b#-002444	33.323	0.93063	1.36728
12 week	170-12 week	hsa-miR-27a#-002445	32.16	2.08389	3.06166
12 week	170-12 week	hsa-miR-27b#-002174	40	0.00909495	0.0133623
12 week	170-12 week	hsa-miR-28-3p-002446	35.434	0.215429	0.316508
12 week	170-12 week	hsa-miR-299-5p-000600	30.42	6.96093	10.227
12 week	170-12 week	hsa-miR-29a#-002447	33.045	1.1284	1.65785
12 week	170-12 week	hsa-miR-29b-2#-002166	33.4	0.882262	1.29622
12 week	170-12 week	hsa-miR-30a-3p-000416	23.342	940.499	1381.78
12 week	170-12 week	hsa-miR-30c-1#-002108	40	0.00909495	0.0133623
12 week	170-12 week	hsa-miR-30c-2#-002110	40	0.00909495	0.0133623
12 week	170-12 week	hsa-miR-30d#-002305	32.324	1.85997	2.73267
12 week	170-12 week	hsa-miR-30e-3p-000422	23.64	764.982	1123.91
12 week	170-12 week	hsa-miR-324-3p-000579	28.49	26.525	38.9706
12 week	170-12 week	hsa-miR-338-000548	40	0.00909495	0.0133623
12 week	170-12 week	hsa-miR-338-5P-002658	32.397	1.7682	2.59784
12 week	170-12 week	hsa-miR-33a#-002136	33.749	0.692689	1.0177
12 week	170-12 week	hsa-miR-340-000550	32.038	2.26778	3.33183
12 week	170-12 week	hsa-miR-363#-001283	40	0.00909495	0.0133623
12 week	170-12 week	hsa-miR-376a#-001287	34.211	0.502879	0.73883
12 week	170-12 week	hsa-miR-378-000567	27.189	65.3575	96.0234
12 week	170-12 week	hsa-miR-411#-002238	34.035	0.568125	0.834691
12 week	170-12 week	hsa-miR-412-001023	40	0.00909495	0.0133623
12 week	170-12 week	hsa-miR-421-002700	32.152	2.09548	3.07868
12 week	170-12 week	hsa-miR-423-3P-002626	29.36	14.5131	21.3226
12 week	170-12 week	hsa-miR-425-001104	32.707	1.4263	2.09553
12 week	170-12 week	hsa-miR-431#-002312	40	0.00909495	0.0133623
12 week	170-12 week	hsa-miR-455-001280	32.181	2.05378	3.01742
12 week	170-12 week	hsa-miR-485-5p-001036	40	0.00909495	0.0133623
12 week	170-12 week	hsa-miR-493-3p-001282	31.746	2.77653	4.07928
12 week	170-12 week	hsa-miR-590-3P-002677	40	0.00909495	0.0133623
12 week	170-12 week	hsa-miR-653-002292	40	0.00909495	0.0133623
12 week	170-12 week	hsa-miR-671-5p-197646_mat	37.381	0.0558724	0.0820879
12 week	170-12 week	hsa-miR-708#-002342	40	0.00909495	0.0133623
12 week	170-12 week	hsa-miR-744#-002325	31.321	3.72769	5.47673
12 week	170-12 week	hsa-miR-875-5p-002203	38.176	0.0322017	0.0473108
12 week	170-12 week	hsa-miR-9#-002231	35.507	0.204799	0.300891
12 week	170-12 week	hsa-miR-93#-002139	28.627	24.122	35.4401
12 week	170-12 week	hsa-miR-935-002178	40	0.00909495	0.0133623
12 week	170-12 week	hsa-miR-99b#-002196	34.072	0.553741	0.813557
12 week	170-12 week	Mamm U6-001973	20.827	5375.87	7898.23
12 week	170-12 week	Mamm U6-001973	20.488	6799.82	9990.3
12 week	170-12 week	Mamm U6-001973	20.469	6889.97	10122.7
12 week	170-12 week	Mamm U6-001973	20.386	7297.98	10722.2
12 week	170-12 week	MammU6-4395470	16.196	133204	195704
12 week	170-12 week	MammU6-4395470	20.604	6274.48	9218.48
12 week	170-12 week	MammU6-4395470	20.634	6145.35	9028.76
12 week	170-12 week	MammU6-4395470	20.679	5956.63	8751.49
12 week	170-12 week	mmu-let-7a#-002478	31.188	4.08768	6.00562
12 week	170-12 week	mmu-let-7a-4373169	28.117	34.351	50.4686
12 week	170-12 week	mmu-let-7b-4373168	26.557	101.285	148.809
12 week	170-12 week	mmu-let-7c-1#-002479	33.186	1.02334	1.50349
12 week	170-12 week	mmu-let-7c-4373167	25.778	173.8	255.347
12 week	170-12 week	mmu-let-7d#-001178	40	0.00909495	0.0133623
12 week	170-12 week	mmu-let-7d-4395394	25.995	149.529	219.688
12 week	170-12 week	mmu-let-7e-4395517	23.851	660.897	970.991
12 week	170-12 week	mmu-let-7f-4373164	28.937	19.4579	28.5875
12 week	170-12 week	mmu-let-7g#-002492	34.203	0.505675	0.742938
12 week	170-12 week	mmu-let-7g-4395393	26.145	134.763	197.994
12 week	170-12 week	mmu-let-7i-4395332	26.123	136.834	201.037
12 week	170-12 week	mmu-miR-100-4373160	29.839	10.4128	15.2984
12 week	170-12 week	mmu-miR-101a#-002507	35.005	0.290031	0.426114
12 week	170-12 week	mmu-miR-101a-4395364	28.255	31.2175	45.8648
12 week	170-12 week	mmu-miR-101b-002531	27.97	38.0357	55.8821
12 week	170-12 week	mmu-miR-103-4373158	29.187	16.362	24.0391
12 week	170-12 week	mmu-miR-105-4395595	40	0.00909495	0.0133623
12 week	170-12 week	mmu-miR-106a-4395589	26.241	126.088	185.248
12 week	170-12 week	mmu-miR-106b-4373155	28.775	21.7702	31.9848
12 week	170-12 week	mmu-miR-107-4373154	34.614	0.380319	0.558766
12 week	170-12 week	mmu-miR-10a-4373153	31.658	2.95116	4.33584
12 week	170-12 week	mmu-miR-10b#-002572	40	0.00909495	0.0133623
12 week	170-12 week	mmu-miR-10b-001181	31.545	3.1916	4.68911
12 week	170-12 week	mmu-miR-10b-4395329	27.118	68.6544	100.867
12 week	170-12 week	mmu-miR-1186-002825	36.221	0.124851	0.183431
12 week	170-12 week	mmu-miR-1188-002866	36.716	0.0885896	0.130156
12 week	170-12 week	mmu-miR-1191-002892	30.861	5.12759	7.53346
12 week	170-12 week	mmu-miR-1192-002806	40	0.00909495	0.0133623
12 week	170-12 week	mmu-miR-1193-002794	33.022	1.14654	1.68449
12 week	170-12 week	mmu-miR-1194-002793	40	0.00909495	0.0133623
12 week	170-12 week	mmu-miR-1195-002839	40	0.00909495	0.0133623
12 week	170-12 week	mmu-miR-1198-002780	32.355	1.82043	2.67458
12 week	170-12 week	mmu-miR-1199-240984_mat	40	0.00909495	0.0133623
12 week	170-12 week	mmu-miR-1224-240985_mat	40	0.00909495	0.0133623
12 week	170-12 week	mmu-miR-122-4395356	33.307	0.94101	1.38253
12 week	170-12 week	mmu-miR-124-4373295	32.96	1.19688	1.75846
12 week	170-12 week	mmu-miR-125a-3p-4395310	40	0.00909495	0.0133623
12 week	170-12 week	mmu-miR-125a-5p-4395309	28.02	36.74	53.9785
12 week	170-12 week	mmu-miR-125b#-002508	34.323	0.465315	0.683641
12 week	170-12 week	mmu-miR-125b-3p-4395489	40	0.00909495	0.0133623
12 week	170-12 week	mmu-miR-125b-5p-4373148	25.179	263.248	386.765
12 week	170-12 week	mmu-miR-126-3p-4395339	21.11	4418.31	6491.39
12 week	170-12 week	mmu-miR-126-5p-4373269	25.307	240.899	353.929
12 week	170-12 week	mmu-miR-127-4373147	27.715	45.3893	66.6861
12 week	170-12 week	mmu-miR-1274a-121150_mat	24.237	505.75	743.049
12 week	170-12 week	mmu-miR-128a-4395327	29.54	12.8107	18.8215
12 week	170-12 week	mmu-miR-129-3p-4373297	40	0.00909495	0.0133623
12 week	170-12 week	mmu-miR-129-5p-4373171	40	0.00909495	0.0133623
12 week	170-12 week	mmu-miR-1-2-AS-002882	39.961	0.00934417	0.0137285
12 week	170-12 week	mmu-miR-1306-121155_mat	32.404	1.75964	2.58527
12 week	170-12 week	mmu-miR-130a-4373145	30.38	7.15664	10.5145
12 week	170-12 week	mmu-miR-130b#-002460	40	0.00909495	0.0133623
12 week	170-12 week	mmu-miR-130b-4373144	34.884	0.315406	0.463395
12 week	170-12 week	mmu-miR-132-4373143	28.632	24.0386	35.3176
12 week	170-12 week	mmu-miR-133a#-001637	32.283	1.91359	2.81145
12 week	170-12 week	mmu-miR-133a-4395357	17.684	47488.2	69769.7
12 week	170-12 week	mmu-miR-133b-4395358	18.637	24530.4	36040.1
12 week	170-12 week	mmu-miR-134-4373299	30.886	5.0395	7.40405
12 week	170-12 week	mmu-miR-135a-4373140	34.663	0.367619	0.540106
12 week	170-12 week	mmu-miR-135b-4395372	34.117	0.536734	0.788571
12 week	170-12 week	mmu-miR-136#-002512	40	0.00909495	0.0133623
12 week	170-12 week	mmu-miR-136-4395641	28.249	31.3475	46.0559
12 week	170-12 week	mmu-miR-137-4373301	40	0.00909495	0.0133623
12 week	170-12 week	mmu-miR-138#-002554	33.722	0.705775	1.03693
12 week	170-12 week	mmu-miR-138-4395395	30.65	5.93514	8.71991
12 week	170-12 week	mmu-miR-139-3p-4395676	40	0.00909495	0.0133623
12 week	170-12 week	mmu-miR-139-5p-4395400	25.01	295.965	434.832
12 week	170-12 week	mmu-miR-140-4373374	26.663	94.1103	138.267
12 week	170-12 week	mmu-miR-141#-002513	40	0.00909495	0.0133623
12 week	170-12 week	mmu-miR-141-4373137	37.922	0.0384008	0.0564185
12 week	170-12 week	mmu-miR-142-3p-4373136	28.286	30.5538	44.8897
12 week	170-12 week	mmu-miR-142-5p-4395359	34.233	0.495267	0.727648
12 week	170-12 week	mmu-miR-143-4395360	25.954	153.839	226.021
12 week	170-12 week	mmu-miR-1-4395333	19.868	10450.5	15353.9
12 week	170-12 week	mmu-miR-145#-002514	40	0.00909495	0.0133623
12 week	170-12 week	mmu-miR-145-4395389	22.953	1231.57	1809.42
12 week	170-12 week	mmu-miR-146a-4373132	25.71	182.188	267.67
12 week	170-12 week	mmu-miR-146b#-002453	40	0.00909495	0.0133623
12 week	170-12 week	mmu-miR-146b-4373178	29.453	13.607	19.9915
12 week	170-12 week	mmu-miR-147-4395373	40	0.00909495	0.0133623
12 week	170-12 week	mmu-miR-148a-4373130	29.512	13.0618	19.1904
12 week	170-12 week	mmu-miR-148b-4373129	31.141	4.22303	6.20449
12 week	170-12 week	mmu-miR-150#-002570	40	0.00909495	0.0133623
12 week	170-12 week	mmu-miR-150-4373127	25.268	247.499	363.627
12 week	170-12 week	mmu-miR-151-3p-4373304	30.59	6.18717	9.09021
12 week	170-12 week	mmu-miR-152-4395170	28.146	33.6674	49.4642
12 week	170-12 week	mmu-miR-153-4373305	40	0.00909495	0.0133623
12 week	170-12 week	mmu-miR-154-4373270	33.644	0.744983	1.09453
12 week	170-12 week	mmu-miR-155-4395701	28.656	23.642	34.7349
12 week	170-12 week	mmu-miR-15a#-002488	31.456	3.39469	4.98749
12 week	170-12 week	mmu-miR-15a-4373123	29.044	18.0669	26.544
12 week	170-12 week	mmu-miR-15b-4373122	30.228	7.95179	11.6828
12 week	170-12 week	mmu-miR-16#-002489	34.736	0.34948	0.513456
12 week	170-12 week	mmu-miR-16-4373121	23.723	722.213	1061.08
12 week	170-12 week	mmu-miR-17#-002543	40	0.00909495	0.0133623
12 week	170-12 week	mmu-miR-17-4395419	25.973	151.827	223.064
12 week	170-12 week	mmu-miR-181A-2#-002687	40	0.00909495	0.0133623
12 week	170-12 week	mmu-miR-181a-4373117	29.464	13.5037	19.8396
12 week	170-12 week	mmu-miR-181c-4373115	33.885	0.630375	0.926148
12 week	170-12 week	mmu-miR-182-4395729	40	0.00909495	0.0133623
12 week	170-12 week	mmu-miR-183-4395380	35.354	0.227712	0.334555
12 week	170-12 week	mmu-miR-1839-3p-121203_mat	30.798	5.35646	7.86972
12 week	170-12 week	mmu-miR-1839-5p-121135_mat	30.815	5.29371	7.77753
12 week	170-12 week	mmu-miR-184-4373113	32.375	1.79537	2.63776
12 week	170-12 week	mmu-miR-185-4395382	30.881	5.057	7.42975
12 week	170-12 week	mmu-miR-186#-002574	33.776	0.679846	0.998831
12 week	170-12 week	mmu-miR-186-4395396	28.115	34.3987	50.5386
12 week	170-12 week	mmu-miR-187-4373307	40	0.00909495	0.0133623
12 week	170-12 week	mmu-miR-188-3p-4395217	40	0.00909495	0.0133623
12 week	170-12 week	mmu-miR-188-5p-4395431	31.681	2.90448	4.26727
12 week	170-12 week	mmu-miR-1893-121170_mat	40	0.00909495	0.0133623
12 week	170-12 week	mmu-miR-1894-3p-241002_mat	33.012	1.15451	1.69621
12 week	170-12 week	mmu-miR-1894-5p-121144_mat	40	0.00909495	0.0133623
12 week	170-12 week	mmu-miR-1896-121128_mat	32.113	2.1529	3.16305
12 week	170-12 week	mmu-miR-1897-3p-121126_mat	40	0.00909495	0.0133623
12 week	170-12 week	mmu-miR-1897-5p-121199_mat	30.877	5.07103	7.45037
12 week	170-12 week	mmu-miR-1898-121195_mat	36.346	0.114489	0.168207
12 week	170-12 week	mmu-miR-1899-121198_mat	40	0.00909495	0.0133623
12 week	170-12 week	mmu-miR-18a#-002490	40	0.00909495	0.0133623
12 week	170-12 week	mmu-miR-18a-4395533	33.439	0.858733	1.26165
12 week	170-12 week	mmu-miR-18b-4395596	40	0.00909495	0.0133623
12 week	170-12 week	mmu-miR-1900-121143_mat	40	0.00909495	0.0133623
12 week	170-12 week	mmu-miR-1901-121183_mat	34.985	0.29408	0.432063
12 week	170-12 week	mmu-miR-1902-121197_mat	38.765	0.0214078	0.0314524
12 week	170-12 week	mmu-miR-1903-121153_mat	39.303	0.0147441	0.021662
12 week	170-12 week	mmu-miR-1904-121162_mat	28.315	29.9458	43.9964
12 week	170-12 week	mmu-miR-190-4373110	32.492	1.65552	2.43229
12 week	170-12 week	mmu-miR-1905-121196_mat	33.05	1.1245	1.65212
12 week	170-12 week	mmu-miR-1906-121169_mat	40	0.00909495	0.0133623
12 week	170-12 week	mmu-miR-191#-002576	40	0.00909495	0.0133623
12 week	170-12 week	mmu-miR-191-4395410	23.896	640.6	941.171
12 week	170-12 week	mmu-miR-192-4373108	31.389	3.55606	5.22457
12 week	170-12 week	mmu-miR-1927-121193_mat	40	0.00909495	0.0133623
12 week	170-12 week	mmu-miR-1928-121164_mat	35.623	0.188977	0.277645
12 week	170-12 week	mmu-miR-193#-002577	30.189	8.16969	12.0029
12 week	170-12 week	mmu-miR-1930-121201_mat	36.616	0.0949479	0.139498
12 week	170-12 week	mmu-miR-1931-121168_mat	40	0.00909495	0.0133623
12 week	170-12 week	mmu-miR-1932-121172_mat	40	0.00909495	0.0133623
12 week	170-12 week	mmu-miR-1933-3p-121145_mat	34.99	0.293062	0.430568
12 week	170-12 week	mmu-miR-1933-5p-121133_mat	40	0.00909495	0.0133623
12 week	170-12 week	mmu-miR-1934-121185_mat	40	0.00909495	0.0133623
12 week	170-12 week	mmu-miR-193-4395361	31.845	2.59239	3.80874
12 week	170-12 week	mmu-miR-1935-121192_mat	40	0.00909495	0.0133623
12 week	170-12 week	mmu-miR-1936-121158_mat	40	0.00909495	0.0133623
12 week	170-12 week	mmu-miR-1937b-241023_mat	20.57	6424.11	9438.32
12 week	170-12 week	mmu-miR-1937c-241011_mat	22.826	1344.9	1975.93
12 week	170-12 week	mmu-miR-1938-121194_mat	40	0.00909495	0.0133623
12 week	170-12 week	mmu-miR-1939-121180_mat	33.09	1.09375	1.60694
12 week	170-12 week	mmu-miR-193b-4395597	25.757	176.348	259.091
12 week	170-12 week	mmu-miR-1940-121187_mat	38.863	0.0200019	0.0293868
12 week	170-12 week	mmu-miR-1941-3p-121130_mat	32.22	1.999	2.93694
12 week	170-12 week	mmu-miR-1941-5p-121140_mat	40	0.00909495	0.0133623
12 week	170-12 week	mmu-miR-1942-121136_mat	38.851	0.0201689	0.0296322
12 week	170-12 week	mmu-miR-1943-121174_mat	32.001	2.32669	3.41838
12 week	170-12 week	mmu-miR-1944-121189_mat	31.185	4.09619	6.01812
12 week	170-12 week	mmu-miR-194-4373106	27.253	62.5215	91.8567
12 week	170-12 week	mmu-miR-1945-121166_mat	40	0.00909495	0.0133623
12 week	170-12 week	mmu-miR-1946a-121178_mat	40	0.00909495	0.0133623
12 week	170-12 week	mmu-miR-1947-121156_mat	34.503	0.410736	0.603454
12 week	170-12 week	mmu-miR-1948-121171_mat	40	0.00909495	0.0133623
12 week	170-12 week	mmu-miR-1949-121182_mat	38.79	0.02104	0.030912
12 week	170-12 week	mmu-miR-1950-121146_mat	40	0.00909495	0.0133623
12 week	170-12 week	mmu-miR-1951-121165_mat	22.325	1903.29	2796.32
12 week	170-12 week	mmu-miR-1952-121167_mat	40	0.00909495	0.0133623
12 week	170-12 week	mmu-miR-1953-121159_mat	40	0.00909495	0.0133623
12 week	170-12 week	mmu-miR-1954-121137_mat	32.818	1.32068	1.94034
12 week	170-12 week	mmu-miR-195-4373105	26.122	136.929	201.176
12 week	170-12 week	mmu-miR-1956-121129_mat	40	0.00909495	0.0133623
12 week	170-12 week	mmu-miR-1957-121163_mat	35.364	0.226139	0.332244
12 week	170-12 week	mmu-miR-1958-121181_mat	40	0.00909495	0.0133623
12 week	170-12 week	mmu-miR-1959-121132_mat	40	0.00909495	0.0133623
12 week	170-12 week	mmu-miR-1960-121148_mat	40	0.00909495	0.0133623
12 week	170-12 week	mmu-miR-1961-197391_mat	29.045	18.0544	26.5256
12 week	170-12 week	mmu-miR-1962-121173_mat	40	0.00909495	0.0133623
12 week	170-12 week	mmu-miR-1963-121191_mat	40	0.00909495	0.0133623
12 week	170-12 week	mmu-miR-1964-121138_mat	40	0.00909495	0.0133623
12 week	170-12 week	mmu-miR-1965-121186_mat	40	0.00909495	0.0133623
12 week	170-12 week	mmu-miR-1966-121134_mat	40	0.00909495	0.0133623
12 week	170-12 week	mmu-miR-1967-121151_mat	40	0.00909495	0.0133623
12 week	170-12 week	mmu-miR-1968-121179_mat	40	0.00909495	0.0133623
12 week	170-12 week	mmu-miR-1969-121131_mat	40	0.00909495	0.0133623
12 week	170-12 week	mmu-miR-196a#-002477	33.363	0.905183	1.3299
12 week	170-12 week	mmu-miR-196b-4395326	29.565	12.5906	18.4982
12 week	170-12 week	mmu-miR-1970-121202_mat	40	0.00909495	0.0133623
12 week	170-12 week	mmu-miR-1971-121161_mat	30.745	5.5569	8.16421
12 week	170-12 week	mmu-miR-197-4373102	32.83	1.30974	1.92427
12 week	170-12 week	mmu-miR-1981-121200_mat	31.49	3.31563	4.87132
12 week	170-12 week	mmu-miR-1982.1-121157_mat	37.723	0.0440804	0.064763
12 week	170-12 week	mmu-miR-1982.2-121154_mat	34.375	0.448842	0.65944
12 week	170-12 week	mmu-miR-199a-3p-4395415	25.027	292.498	429.738
12 week	170-12 week	mmu-miR-199a-5p-4373272	34.124	0.534137	0.784754
12 week	170-12 week	mmu-miR-199b-001131	34.477	0.418204	0.614426
12 week	170-12 week	mmu-miR-19a#-002544	40	0.00909495	0.0133623
12 week	170-12 week	mmu-miR-19a-4373099	27.721	45.2009	66.4093
12 week	170-12 week	mmu-miR-19b-4373098	23.857	658.154	966.96
12 week	170-12 week	mmu-miR-200a-4378069	33.572	0.783108	1.15054
12 week	170-12 week	mmu-miR-200b-4395362	35.703	0.178783	0.262668
12 week	170-12 week	mmu-miR-200c-4395411	40	0.00909495	0.0133623
12 week	170-12 week	mmu-miR-201-4395708	40	0.00909495	0.0133623
12 week	170-12 week	mmu-miR-202-3p-4373311	34.204	0.505325	0.742424
12 week	170-12 week	mmu-miR-202-5p-4395709	40	0.00909495	0.0133623
12 week	170-12 week	mmu-miR-203#-002580	40	0.00909495	0.0133623
12 week	170-12 week	mmu-miR-203-4373095	29.955	9.6083	14.1165
12 week	170-12 week	mmu-miR-204-4373094	28.111	34.4942	50.6789
12 week	170-12 week	mmu-miR-205-4373093	40	0.00909495	0.0133623
12 week	170-12 week	mmu-miR-207-4373314	40	0.00909495	0.0133623
12 week	170-12 week	mmu-miR-208-4373091	40	0.00909495	0.0133623
12 week	170-12 week	mmu-miR-208b-4395401	40	0.00909495	0.0133623
12 week	170-12 week	mmu-miR-20a#-002491	33.603	0.766459	1.12608
12 week	170-12 week	mmu-miR-20a-4373286	26.991	74.9721	110.149
12 week	170-12 week	mmu-miR-20b#-002524	40	0.00909495	0.0133623
12 week	170-12 week	mmu-miR-20b-4373263	32.395	1.77065	2.60144
12 week	170-12 week	mmu-miR-21#-002493	40	0.00909495	0.0133623
12 week	170-12 week	mmu-miR-210-4373089	29.905	9.94713	14.6143
12 week	170-12 week	mmu-miR-211-4373315	32.359	1.81539	2.66717
12 week	170-12 week	mmu-miR-212-002551	30.308	7.52286	11.0526
12 week	170-12 week	mmu-miR-2134-241120_mat	18.106	35444.6	52075.3
12 week	170-12 week	mmu-miR-2135-241140_mat	27.802	42.7331	62.7835
12 week	170-12 week	mmu-miR-2136-241133_mat	40	0.00909495	0.0133623
12 week	170-12 week	mmu-miR-2138-241080_mat	23.144	1078.85	1585.05
12 week	170-12 week	mmu-miR-2139-241130_mat	40	0.00909495	0.0133623
12 week	170-12 week	mmu-miR-21-4373090	26.158	133.554	196.218
12 week	170-12 week	mmu-miR-214-4395417	29.093	17.4636	25.6576
12 week	170-12 week	mmu-miR-2146-241082_mat	22.637	1533.15	2252.5
12 week	170-12 week	mmu-miR-215-4373316	40	0.00909495	0.0133623
12 week	170-12 week	mmu-miR-216a-4395331	40	0.00909495	0.0133623
12 week	170-12 week	mmu-miR-216b-4395437	40	0.00909495	0.0133623
12 week	170-12 week	mmu-miR-217-001133	26.363	115.863	170.227
12 week	170-12 week	mmu-miR-217-4395686	40	0.00909495	0.0133623
12 week	170-12 week	mmu-miR-218-1#-002552	40	0.00909495	0.0133623
12 week	170-12 week	mmu-miR-2182-241119_mat	28.084	35.1458	51.6363
12 week	170-12 week	mmu-miR-2183-241095_mat	33.219	1.00019	1.46949
12 week	170-12 week	mmu-miR-218-4373081	30.5	6.58545	9.67535
12 week	170-12 week	mmu-miR-219-4373080	40	0.00909495	0.0133623
12 week	170-12 week	mmu-miR-220-4395598	40	0.00909495	0.0133623
12 week	170-12 week	mmu-miR-221-4373077	27.928	39.1593	57.5328
12 week	170-12 week	mmu-miR-222-4395387	27.299	60.5595	88.9741
12 week	170-12 week	mmu-miR-223-4395406	25.299	242.238	355.896
12 week	170-12 week	mmu-miR-224-4395683	31.902	2.49196	3.66119
12 week	170-12 week	mmu-miR-23a-4373074	40	0.00909495	0.0133623
12 week	170-12 week	mmu-miR-23b-4373073	30.239	7.8914	11.5941
12 week	170-12 week	mmu-miR-24-2#-002494	28.686	23.1555	34.02
12 week	170-12 week	mmu-miR-24-4373072	22.303	1932.54	2839.29
12 week	170-12 week	mmu-miR-25-4373071	31.409	3.5071	5.15264
12 week	170-12 week	mmu-miR-26a-4395166	23.269	989.312	1453.5
12 week	170-12 week	mmu-miR-26b-4395167	25.914	158.164	232.375
12 week	170-12 week	mmu-miR-27a-4373287	28.092	34.9515	51.3508
12 week	170-12 week	mmu-miR-27b-4373068	28.312	30.0081	44.088
12 week	170-12 week	mmu-miR-28#-002545	28.909	19.8392	29.1478
12 week	170-12 week	mmu-miR-28-4373067	29.385	14.2637	20.9563
12 week	170-12 week	mmu-miR-290-000187	40	0.00909495	0.0133623
12 week	170-12 week	mmu-miR-290-3p-4395721	40	0.00909495	0.0133623
12 week	170-12 week	mmu-miR-290-5p-002590	40	0.00909495	0.0133623
12 week	170-12 week	mmu-miR-291-3p-001135	40	0.00909495	0.0133623
12 week	170-12 week	mmu-miR-291-5p-001202	40	0.00909495	0.0133623
12 week	170-12 week	mmu-miR-291a-3p-4395722	40	0.00909495	0.0133623
12 week	170-12 week	mmu-miR-291b-3p-002538	38.097	0.0340142	0.0499737
12 week	170-12 week	mmu-miR-291b-5p-4395667	40	0.00909495	0.0133623
12 week	170-12 week	mmu-miR-292-3p-001054	40	0.00909495	0.0133623
12 week	170-12 week	mmu-miR-292-3p-4395723	40	0.00909495	0.0133623
12 week	170-12 week	mmu-miR-292-5p-001055	40	0.00909495	0.0133623
12 week	170-12 week	mmu-miR-293#-002594	40	0.00909495	0.0133623
12 week	170-12 week	mmu-miR-293-4386754	33.777	0.679375	0.998139
12 week	170-12 week	mmu-miR-294#-002595	40	0.00909495	0.0133623
12 week	170-12 week	mmu-miR-294-4373326	40	0.00909495	0.0133623
12 week	170-12 week	mmu-miR-295#-002596	40	0.00909495	0.0133623
12 week	170-12 week	mmu-miR-295-4373327	40	0.00909495	0.0133623
12 week	170-12 week	mmu-miR-296-3p-4395212	40	0.00909495	0.0133623
12 week	170-12 week	mmu-miR-296-5p-4373066	29.49	13.2625	19.4853
12 week	170-12 week	mmu-miR-297a#-002454	32.493	1.65437	2.4306
12 week	170-12 week	mmu-miR-297b-5p-4381049	40	0.00909495	0.0133623
12 week	170-12 week	mmu-miR-297c-4395610	40	0.00909495	0.0133623
12 week	170-12 week	mmu-miR-298-4395728	34.515	0.407333	0.598455
12 week	170-12 week	mmu-miR-299-002612	34.651	0.370689	0.544616
12 week	170-12 week	mmu-miR-29a-4395223	22.795	1374.11	2018.84
12 week	170-12 week	mmu-miR-29b#-002497	33.465	0.843395	1.23912
12 week	170-12 week	mmu-miR-29b-4373288	28.842	20.7823	30.5334
12 week	170-12 week	mmu-miR-29c-4395171	27.576	49.9801	73.4308
12 week	170-12 week	mmu-miR-300#-002613	40	0.00909495	0.0133623
12 week	170-12 week	mmu-miR-300-000191	40	0.00909495	0.0133623
12 week	170-12 week	mmu-miR-301a-4373064	29.296	15.1714	22.2898
12 week	170-12 week	mmu-miR-301b-4395730	31.899	2.49715	3.66881
12 week	170-12 week	mmu-miR-302a#-002615	40	0.00909495	0.0133623
12 week	170-12 week	mmu-miR-302a-4378070	40	0.00909495	0.0133623
12 week	170-12 week	mmu-miR-302b#-001307	40	0.00909495	0.0133623
12 week	170-12 week	mmu-miR-302b-4378071	40	0.00909495	0.0133623
12 week	170-12 week	mmu-miR-302c#-002557	40	0.00909495	0.0133623
12 week	170-12 week	mmu-miR-302c-4395688	40	0.00909495	0.0133623
12 week	170-12 week	mmu-miR-302d-4373063	40	0.00909495	0.0133623
12 week	170-12 week	mmu-miR-30a-4373061	25.164	266	390.807
12 week	170-12 week	mmu-miR-30b#-002498	33.219	1.00019	1.46949
12 week	170-12 week	mmu-miR-30b-4373290	23.587	793.607	1165.97
12 week	170-12 week	mmu-miR-30c-4373060	21.966	2441.04	3586.38
12 week	170-12 week	mmu-miR-30d-4373059	25.343	234.961	345.206
12 week	170-12 week	mmu-miR-30e-4395334	24.369	461.53	678.081
12 week	170-12 week	mmu-miR-31#-002495	38.535	0.0251078	0.0368885
12 week	170-12 week	mmu-miR-31-4373331	31.778	2.71562	3.98979
12 week	170-12 week	mmu-miR-320-4395388	28.519	25.9972	38.1951
12 week	170-12 week	mmu-miR-322#-002506	30.88	5.06051	7.4349
12 week	170-12 week	mmu-miR-322-001059	30.826	5.25351	7.71846
12 week	170-12 week	mmu-miR-322-4378107	28.725	22.5379	33.1127
12 week	170-12 week	mmu-miR-323-3p-4395338	32.518	1.62595	2.38884
12 week	170-12 week	mmu-miR-32-4395220	40	0.00909495	0.0133623
12 week	170-12 week	mmu-miR-324-3p-4395639	31.205	4.03979	5.93527
12 week	170-12 week	mmu-miR-324-5p-4373052	32.035	2.2725	3.33876
12 week	170-12 week	mmu-miR-325-001060	40	0.00909495	0.0133623
12 week	170-12 week	mmu-miR-325-4395640	40	0.00909495	0.0133623
12 week	170-12 week	mmu-miR-326-001061	39.105	0.0169131	0.0248487
12 week	170-12 week	mmu-miR-327-002481	38.575	0.0244212	0.0358797
12 week	170-12 week	mmu-miR-328-4373049	28.21	32.2065	47.3179
12 week	170-12 week	mmu-miR-329-4373336	40	0.00909495	0.0133623
12 week	170-12 week	mmu-miR-330-001062	40	0.00909495	0.0133623
12 week	170-12 week	mmu-miR-330-4395341	40	0.00909495	0.0133623
12 week	170-12 week	mmu-miR-331-3p-4373046	27.479	53.456	78.5377
12 week	170-12 week	mmu-miR-331-5p-4395344	33.32	0.932568	1.37013
12 week	170-12 week	mmu-miR-335-3p-4395296	31.891	2.51103	3.68921
12 week	170-12 week	mmu-miR-335-5p-4373045	30.132	8.49893	12.4866
12 week	170-12 week	mmu-miR-337-000193	29.795	10.7352	15.7722
12 week	170-12 week	mmu-miR-337-3p-4395662	31.331	3.70194	5.4389
12 week	170-12 week	mmu-miR-337-5p-4395645	30.65	5.93514	8.71991
12 week	170-12 week	mmu-miR-338-3p-4395363	34.325	0.464671	0.682695
12 week	170-12 week	mmu-miR-339-3p-4395663	29.791	10.765	15.816
12 week	170-12 week	mmu-miR-339-5p-4395368	31.067	4.4453	6.53105
12 week	170-12 week	mmu-miR-340-3p-4395370	30.863	5.12048	7.52302
12 week	170-12 week	mmu-miR-340-5p-4395369	29.903	9.96093	14.6346
12 week	170-12 week	mmu-miR-342-3p-4395371	27.367	57.7713	84.8776
12 week	170-12 week	mmu-miR-342-5p-4395657	40	0.00909495	0.0133623
12 week	170-12 week	mmu-miR-343-002483	40	0.00909495	0.0133623
12 week	170-12 week	mmu-miR-344-4373340	40	0.00909495	0.0133623
12 week	170-12 week	mmu-miR-345-001137	31.912	2.47475	3.6359
12 week	170-12 week	mmu-miR-345-3p-4395659	40	0.00909495	0.0133623
12 week	170-12 week	mmu-miR-345-5p-4395658	31.06	4.46692	6.56281
12 week	170-12 week	mmu-miR-346-4373342	40	0.00909495	0.0133623
12 week	170-12 week	mmu-miR-34a-4395168	29.458	13.56	19.9223
12 week	170-12 week	mmu-miR-34b-001065	40	0.00909495	0.0133623
12 week	170-12 week	mmu-miR-34b-3p-4395748	32.221	1.99762	2.9349
12 week	170-12 week	mmu-miR-34b-5p-002617	40	0.00909495	0.0133623
12 week	170-12 week	mmu-miR-34c#-002584	30.691	5.76884	8.47559
12 week	170-12 week	mmu-miR-34c-4373036	40	0.00909495	0.0133623
12 week	170-12 week	mmu-miR-350-4395660	31.345	3.66619	5.38637
12 week	170-12 week	mmu-miR-351-4373345	32.137	2.11738	3.11086
12 week	170-12 week	mmu-miR-361-4373035	33.382	0.89334	1.3125
12 week	170-12 week	mmu-miR-362-3p-4395746	32.65	1.48378	2.17998
12 week	170-12 week	mmu-miR-362-5p-002614	33.016	1.15131	1.69151
12 week	170-12 week	mmu-miR-363-4378090	40	0.00909495	0.0133623
12 week	170-12 week	mmu-miR-365-4373194	25.912	158.384	232.698
12 week	170-12 week	mmu-miR-367-4373034	40	0.00909495	0.0133623
12 week	170-12 week	mmu-miR-369-3p-4373032	40	0.00909495	0.0133623
12 week	170-12 week	mmu-miR-369-5p-4373195	40	0.00909495	0.0133623
12 week	170-12 week	mmu-miR-370-001068	40	0.00909495	0.0133623
12 week	170-12 week	mmu-miR-370-4395386	32.99	1.17225	1.72227
12 week	170-12 week	mmu-miR-374#-002043	40	0.00909495	0.0133623
12 week	170-12 week	mmu-miR-374-5p-001319	26.449	109.159	160.376
12 week	170-12 week	mmu-miR-375-4373027	40	0.00909495	0.0133623
12 week	170-12 week	mmu-miR-376a#-002482	35.975	0.148063	0.217534
12 week	170-12 week	mmu-miR-376a-4373347	32.963	1.19439	1.75481
12 week	170-12 week	mmu-miR-376b#-002451	29.887	10.072	14.7978
12 week	170-12 week	mmu-miR-376b-4395582	32.7	1.43324	2.10572
12 week	170-12 week	mmu-miR-376c#-002523	40	0.00909495	0.0133623
12 week	170-12 week	mmu-miR-376c-4395580	28.946	19.3369	28.4097
12 week	170-12 week	mmu-miR-377-4373025	40	0.00909495	0.0133623
12 week	170-12 week	mmu-miR-379-4373349	29.48	13.3548	19.6208
12 week	170-12 week	mmu-miR-380-3p-4373350	40	0.00909495	0.0133623
12 week	170-12 week	mmu-miR-380-5p-4395731	33.284	0.956131	1.40475
12 week	170-12 week	mmu-miR-381-4373020	40	0.00909495	0.0133623
12 week	170-12 week	mmu-miR-382-4373019	29.2	16.2153	23.8235
12 week	170-12 week	mmu-miR-383-4381093	34.935	0.30445	0.447299
12 week	170-12 week	mmu-miR-384-3p-4395733	40	0.00909495	0.0133623
12 week	170-12 week	mmu-miR-384-5p-4395732	31.191	4.07919	5.99315
12 week	170-12 week	mmu-miR-409-3p-4395443	31.091	4.37196	6.4233
12 week	170-12 week	mmu-miR-409-5p-4395442	33.221	0.998809	1.46745
12 week	170-12 week	mmu-miR-410-4378093	32.129	2.12915	3.12815
12 week	170-12 week	mmu-miR-411-4381013	27.424	55.5333	81.5896
12 week	170-12 week	mmu-miR-412-002575	40	0.00909495	0.0133623
12 week	170-12 week	mmu-miR-423-5p-4395451	34.879	0.3165	0.465003
12 week	170-12 week	mmu-miR-425-4380926	29.31	15.0249	22.0746
12 week	170-12 week	mmu-miR-429-4373355	36.113	0.134556	0.19769
12 week	170-12 week	mmu-miR-431-4395173	31.557	3.16517	4.65027
12 week	170-12 week	mmu-miR-432-241135_mat	40	0.00909495	0.0133623
12 week	170-12 week	mmu-miR-433-4373205	34.654	0.369919	0.543486
12 week	170-12 week	mmu-miR-433-5p-001078	40	0.00909495	0.0133623
12 week	170-12 week	mmu-miR-434-3p-4395734	27.028	73.0737	107.36
12 week	170-12 week	mmu-miR-434-5p-4395711	31.931	2.44237	3.58833
12 week	170-12 week	mmu-miR-448-4373206	40	0.00909495	0.0133623
12 week	170-12 week	mmu-miR-449a-4373207	37.06	0.0697956	0.102544
12 week	170-12 week	mmu-miR-449b-001667	40	0.00909495	0.0133623
12 week	170-12 week	mmu-miR-449b-4395669	40	0.00909495	0.0133623
12 week	170-12 week	mmu-miR-450a-3p-002525	40	0.00909495	0.0133623
12 week	170-12 week	mmu-miR-450a-5p-4395414	35.395	0.221331	0.325181
12 week	170-12 week	mmu-miR-450B-3P-002632	37.193	0.0636489	0.0935131
12 week	170-12 week	mmu-miR-450b-5p-4386779	40	0.00909495	0.0133623
12 week	170-12 week	mmu-miR-451-4373360	29.994	9.35204	13.74
12 week	170-12 week	mmu-miR-452-4373281	40	0.00909495	0.0133623
12 week	170-12 week	mmu-miR-453-4395614	40	0.00909495	0.0133623
12 week	170-12 week	mmu-miR-455-4395585	40	0.00909495	0.0133623
12 week	170-12 week	mmu-miR-463#-002582	40	0.00909495	0.0133623
12 week	170-12 week	mmu-miR-463-002662	34.899	0.312144	0.458602
12 week	170-12 week	mmu-miR-464-4373362	40	0.00909495	0.0133623
12 week	170-12 week	mmu-miR-465a-3p-4395574	40	0.00909495	0.0133623
12 week	170-12 week	mmu-miR-465a-5p-4373363	40	0.00909495	0.0133623
12 week	170-12 week	mmu-miR-465b-5p-4395615	35.058	0.27957	0.410745
12 week	170-12 week	mmu-miR-465C-5P-002654	35.795	0.167738	0.246441
12 week	170-12 week	mmu-miR-466a-3p-002586	40	0.00909495	0.0133623
12 week	170-12 week	mmu-miR-466b-3-3p-002500	40	0.00909495	0.0133623
12 week	170-12 week	mmu-miR-466d-5p-002534	40	0.00909495	0.0133623
12 week	170-12 week	mmu-miR-466E-5P-002718	40	0.00909495	0.0133623
12 week	170-12 week	mmu-miR-466g-241015_mat	34.519	0.406205	0.596797
12 week	170-12 week	mmu-miR-466h-4395646	40	0.00909495	0.0133623
12 week	170-12 week	mmu-miR-466J-002817	32.791	1.34563	1.977
12 week	170-12 week	mmu-miR-466k-240990_mat	31.509	3.27224	4.80759
12 week	170-12 week	mmu-miR-467a-001826	31.88	2.53025	3.71745
12 week	170-12 week	mmu-miR-467a-4395717	34.636	0.374563	0.550308
12 week	170-12 week	mmu-miR-467b-001684	32.398	1.76698	2.59604
12 week	170-12 week	mmu-miR-467b-4381084	33.874	0.635199	0.933235
12 week	170-12 week	mmu-miR-467c-4395647	40	0.00909495	0.0133623
12 week	170-12 week	mmu-miR-467d-4395648	40	0.00909495	0.0133623
12 week	170-12 week	mmu-miR-467e#-002569	40	0.00909495	0.0133623
12 week	170-12 week	mmu-miR-467e-4395698	35.525	0.20226	0.29716
12 week	170-12 week	mmu-miR-467F-002886	27.251	62.6083	91.9842
12 week	170-12 week	mmu-miR-467H-002809	35.978	0.147755	0.217082
12 week	170-12 week	mmu-miR-468-4373366	40	0.00909495	0.0133623
12 week	170-12 week	mmu-miR-469-4373367	40	0.00909495	0.0133623
12 week	170-12 week	mmu-miR-470#-002589	35.691	0.180276	0.264862
12 week	170-12 week	mmu-miR-470-4395718	40	0.00909495	0.0133623
12 week	170-12 week	mmu-miR-471-002605	40	0.00909495	0.0133623
12 week	170-12 week	mmu-miR-483#-002560	40	0.00909495	0.0133623
12 week	170-12 week	mmu-miR-483-001291	40	0.00909495	0.0133623
12 week	170-12 week	mmu-miR-484-4381032	25.062	285.487	419.438
12 week	170-12 week	mmu-miR-485-3p-001943	31.333	3.69681	5.43136
12 week	170-12 week	mmu-miR-486-4378096	24.171	529.425	777.831
12 week	170-12 week	mmu-miR-487b-001306	34.345	0.458273	0.673296
12 week	170-12 week	mmu-miR-487b-4378102	33.362	0.905811	1.33082
12 week	170-12 week	mmu-miR-488#-002014	40	0.00909495	0.0133623
12 week	170-12 week	mmu-miR-488-4381074	40	0.00909495	0.0133623
12 week	170-12 week	mmu-miR-489-4378114	32.524	1.6192	2.37893
12 week	170-12 week	mmu-miR-490-4373215	40	0.00909495	0.0133623
12 week	170-12 week	mmu-miR-491-4381053	29.749	11.083	16.2832
12 week	170-12 week	mmu-miR-493-4395649	40	0.00909495	0.0133623
12 week	170-12 week	mmu-miR-494-001293	32.646	1.4879	2.18603
12 week	170-12 week	mmu-miR-494-4395476	29.436	13.7683	20.2284
12 week	170-12 week	mmu-miR-495-4381078	29.157	16.7058	24.5443
12 week	170-12 week	mmu-miR-496-4386771	33.192	1.01909	1.49725
12 week	170-12 week	mmu-miR-497-4381046	28.93	19.5525	28.7266
12 week	170-12 week	mmu-miR-499-4381047	31.336	3.68913	5.42008
12 week	170-12 week	mmu-miR-500-4395736	31.992	2.34125	3.43977
12 week	170-12 week	mmu-miR-501-001356	40	0.00909495	0.0133623
12 week	170-12 week	mmu-miR-501-3p-4381069	30.267	7.73972	11.3712
12 week	170-12 week	mmu-miR-503#-002536	32.053	2.24432	3.29736
12 week	170-12 week	mmu-miR-503-4395586	30.743	5.56461	8.17554
12 week	170-12 week	mmu-miR-504-4395195	35.045	0.282101	0.414463
12 week	170-12 week	mmu-miR-505-4381071	40	0.00909495	0.0133623
12 week	170-12 week	mmu-miR-509-3p-4395651	40	0.00909495	0.0133623
12 week	170-12 week	mmu-miR-509-5p-4395650	40	0.00909495	0.0133623
12 week	170-12 week	mmu-miR-511-4395679	31.174	4.12754	6.06418
12 week	170-12 week	mmu-miR-532-3p-4395466	28.421	27.8245	40.8797
12 week	170-12 week	mmu-miR-532-5p-4380928	27.207	64.5471	94.8327
12 week	170-12 week	mmu-miR-539-4378103	27.492	52.9765	77.8331
12 week	170-12 week	mmu-miR-540-3p-4378119	34.688	0.361303	0.530827
12 week	170-12 week	mmu-miR-540-5p-4395691	40	0.00909495	0.0133623
12 week	170-12 week	mmu-miR-541-002562	36.345	0.114568	0.168324
12 week	170-12 week	mmu-miR-542-3p-4378101	40	0.00909495	0.0133623
12 week	170-12 week	mmu-miR-542-5p-4395693	34.217	0.500791	0.735764
12 week	170-12 week	mmu-miR-543-001298	40	0.00909495	0.0133623
12 week	170-12 week	mmu-miR-543-4395487	40	0.00909495	0.0133623
12 week	170-12 week	mmu-miR-544-4395680	35.587	0.193751	0.28466
12 week	170-12 week	mmu-miR-546-4381044	32.506	1.63953	2.4088
12 week	170-12 week	mmu-miR-547-4395694	34.939	0.303608	0.446061
12 week	170-12 week	mmu-miR-551b-4380945	40	0.00909495	0.0133623
12 week	170-12 week	mmu-miR-574-3p-4395460	28.013	36.9187	54.241
12 week	170-12 week	mmu-miR-582-3p-4395697	40	0.00909495	0.0133623
12 week	170-12 week	mmu-miR-582-5p-4395696	36.269	0.120765	0.177429
12 week	170-12 week	mmu-miR-590-5p-4395176	40	0.00909495	0.0133623
12 week	170-12 week	mmu-miR-592-002017	32.467	1.68446	2.4748
12 week	170-12 week	mmu-miR-598-4395606	40	0.00909495	0.0133623
12 week	170-12 week	mmu-miR-599-241117_mat	40	0.00909495	0.0133623
12 week	170-12 week	mmu-miR-615-3p-4386777	40	0.00909495	0.0133623
12 week	170-12 week	mmu-miR-615-5p-4395464	40	0.00909495	0.0133623
12 week	170-12 week	mmu-miR-652-4395463	31.008	4.63086	6.80367
12 week	170-12 week	mmu-miR-654-3p-4395350	40	0.00909495	0.0133623
12 week	170-12 week	mmu-miR-654-5p-4395652	40	0.00909495	0.0133623
12 week	170-12 week	mmu-miR-665-4395737	40	0.00909495	0.0133623
12 week	170-12 week	mmu-miR-666-3p-002448	40	0.00909495	0.0133623
12 week	170-12 week	mmu-miR-666-5p-4386770	35.624	0.188846	0.277453
12 week	170-12 week	mmu-miR-667-4386769	30.679	5.81702	8.54637
12 week	170-12 week	mmu-miR-668-4386767	40	0.00909495	0.0133623
12 week	170-12 week	mmu-miR-669a-4381091	32.907	1.24167	1.82426
12 week	170-12 week	mmu-miR-669C-002646	40	0.00909495	0.0133623
12 week	170-12 week	mmu-miR-669D-002808	40	0.00909495	0.0133623
12 week	170-12 week	mmu-miR-669E-002774	40	0.00909495	0.0133623
12 week	170-12 week	mmu-miR-669G-002813	40	0.00909495	0.0133623
12 week	170-12 week	mmu-miR-669H-5P-002906	40	0.00909495	0.0133623
12 week	170-12 week	mmu-miR-669l-121149_mat	40	0.00909495	0.0133623
12 week	170-12 week	mmu-miR-669m-121190_mat	34.478	0.417915	0.614001
12 week	170-12 week	mmu-miR-669n-197143_mat	33.063	1.11441	1.63729
12 week	170-12 week	mmu-miR-669o-121176_mat	40	0.00909495	0.0133623
12 week	170-12 week	mmu-miR-670-4395561	40	0.00909495	0.0133623
12 week	170-12 week	mmu-miR-671-3p-4395433	32.265	1.93761	2.84675
12 week	170-12 week	mmu-miR-672-4395438	40	0.00909495	0.0133623
12 week	170-12 week	mmu-miR-673-001954	32.982	1.17877	1.73185
12 week	170-12 week	mmu-miR-673-3p-002449	31.817	2.64319	3.88338
12 week	170-12 week	mmu-miR-674#-001956	30.427	6.92724	10.1775
12 week	170-12 week	mmu-miR-674-4395193	29.474	13.4104	19.7026
12 week	170-12 week	mmu-miR-675-3p-4386762	32.454	1.6997	2.49721
12 week	170-12 week	mmu-miR-675-5p-4386761	40	0.00909495	0.0133623
12 week	170-12 week	mmu-miR-676#-001958	30.086	8.77428	12.8912
12 week	170-12 week	mmu-miR-676-4386776	28.672	23.3812	34.3518
12 week	170-12 week	mmu-miR-677-4381075	40	0.00909495	0.0133623
12 week	170-12 week	mmu-miR-679-4381077	40	0.00909495	0.0133623
12 week	170-12 week	mmu-miR-680-4381079	32.48	1.66934	2.4526
12 week	170-12 week	mmu-miR-682-4381081	38.228	0.0310617	0.0456359
12 week	170-12 week	mmu-miR-683-4381082	40	0.00909495	0.0133623
12 week	170-12 week	mmu-miR-684-4381083	40	0.00909495	0.0133623
12 week	170-12 week	mmu-miR-685-4386748	29.656	11.821	17.3674
12 week	170-12 week	mmu-miR-686-4381085	40	0.00909495	0.0133623
12 week	170-12 week	mmu-miR-687-4386750	29.183	16.4075	24.1059
12 week	170-12 week	mmu-miR-688-001675	40	0.00909495	0.0133623
12 week	170-12 week	mmu-miR-690-001677	28.151	33.551	49.2931
12 week	170-12 week	mmu-miR-691-001678	40	0.00909495	0.0133623
12 week	170-12 week	mmu-miR-692-001679	40	0.00909495	0.0133623
12 week	170-12 week	mmu-miR-693-001680	40	0.00909495	0.0133623
12 week	170-12 week	mmu-miR-693-3p-002036	40	0.00909495	0.0133623
12 week	170-12 week	mmu-miR-694-001681	35.009	0.289229	0.424935
12 week	170-12 week	mmu-miR-695-001627	40	0.00909495	0.0133623
12 week	170-12 week	mmu-miR-696-001628	29.522	12.9716	19.0579
12 week	170-12 week	mmu-miR-697-001631	40	0.00909495	0.0133623
12 week	170-12 week	mmu-miR-698-001632	40	0.00909495	0.0133623
12 week	170-12 week	mmu-miR-700-001634	31.539	3.2049	4.70865
12 week	170-12 week	mmu-miR-701-001635	33.761	0.686951	1.00927
12 week	170-12 week	mmu-miR-702-001636	39.271	0.0150748	0.0221479
12 week	170-12 week	mmu-miR-704-001639	36.059	0.139688	0.20523
12 week	170-12 week	mmu-miR-706-001641	30.179	8.22651	12.0864
12 week	170-12 week	mmu-miR-707-001642	40	0.00909495	0.0133623
12 week	170-12 week	mmu-miR-708-4395452	30.823	5.26444	7.73453
12 week	170-12 week	mmu-miR-710-001645	40	0.00909495	0.0133623
12 week	170-12 week	mmu-miR-711-001646	40	0.00909495	0.0133623
12 week	170-12 week	mmu-miR-712#-001961	40	0.00909495	0.0133623
12 week	170-12 week	mmu-miR-712-002636	31.579	3.11726	4.57989
12 week	170-12 week	mmu-miR-713-001648	40	0.00909495	0.0133623
12 week	170-12 week	mmu-miR-715-001649	40	0.00909495	0.0133623
12 week	170-12 week	mmu-miR-717-001652	40	0.00909495	0.0133623
12 week	170-12 week	mmu-miR-718-001656	40	0.00909495	0.0133623
12 week	170-12 week	mmu-miR-719-001673	40	0.00909495	0.0133623
12 week	170-12 week	mmu-miR-720-001629	23.265	992.059	1457.53
12 week	170-12 week	mmu-miR-721-001657	36.177	0.128718	0.189112
12 week	170-12 week	mmu-miR-741-4395587	34.999	0.29124	0.42789
12 week	170-12 week	mmu-miR-742#-002458	40	0.00909495	0.0133623
12 week	170-12 week	mmu-miR-742-4395573	40	0.00909495	0.0133623
12 week	170-12 week	mmu-miR-743a-4395599	40	0.00909495	0.0133623
12 week	170-12 week	mmu-miR-743b-3p-4395601	40	0.00909495	0.0133623
12 week	170-12 week	mmu-miR-743b-5p-4395600	40	0.00909495	0.0133623
12 week	170-12 week	mmu-miR-744-4395435	31.285	3.82188	5.61511
12 week	170-12 week	mmu-miR-758-002025	40	0.00909495	0.0133623
12 week	170-12 week	mmu-miR-759-002034	40	0.00909495	0.0133623
12 week	170-12 week	mmu-miR-761-002030	40	0.00909495	0.0133623
12 week	170-12 week	mmu-miR-762-002028	40	0.00909495	0.0133623
12 week	170-12 week	mmu-miR-763-002033	40	0.00909495	0.0133623
12 week	170-12 week	mmu-miR-764-3p-002032	40	0.00909495	0.0133623
12 week	170-12 week	mmu-miR-764-5p-002031	40	0.00909495	0.0133623
12 week	170-12 week	mmu-miR-767-241081_mat	40	0.00909495	0.0133623
12 week	170-12 week	mmu-miR-770-3p-4395564	36.497	0.103112	0.151492
12 week	170-12 week	mmu-miR-770-5p-002608	40	0.00909495	0.0133623
12 week	170-12 week	mmu-miR-7a-4378130	37.042	0.0706719	0.103831
12 week	170-12 week	mmu-miR-7b-4395685	32.706	1.42729	2.09698
12 week	170-12 week	mmu-miR-802-4395566	40	0.00909495	0.0133623
12 week	170-12 week	mmu-miR-804-002044	40	0.00909495	0.0133623
12 week	170-12 week	mmu-miR-805-002045	24.648	380.375	558.848
12 week	170-12 week	mmu-miR-871-4395465	40	0.00909495	0.0133623
12 week	170-12 week	mmu-miR-872#-002542	28.625	24.1555	35.4893
12 week	170-12 week	mmu-miR-872-4395375	29.776	10.8776	15.9813
12 week	170-12 week	mmu-miR-873-4395467	40	0.00909495	0.0133623
12 week	170-12 week	mmu-miR-874-4395379	40	0.00909495	0.0133623
12 week	170-12 week	mmu-miR-875-3p-4395677	40	0.00909495	0.0133623
12 week	170-12 week	mmu-miR-876-3p-4395594	40	0.00909495	0.0133623
12 week	170-12 week	mmu-miR-876-5p-4395593	40	0.00909495	0.0133623
12 week	170-12 week	mmu-miR-877#-002548	30.019	9.19138	13.504
12 week	170-12 week	mmu-miR-878-3p-002541	35.445	0.213792	0.314104
12 week	170-12 week	mmu-miR-878-5p-4395670	40	0.00909495	0.0133623
12 week	170-12 week	mmu-miR-879#-002473	40	0.00909495	0.0133623
12 week	170-12 week	mmu-miR-879-4395602	40	0.00909495	0.0133623
12 week	170-12 week	mmu-miR-880-002665	36.361	0.113305	0.166468
12 week	170-12 week	mmu-miR-881#-002475	40	0.00909495	0.0133623
12 week	170-12 week	mmu-miR-881-4395739	40	0.00909495	0.0133623
12 week	170-12 week	mmu-miR-882-002610	40	0.00909495	0.0133623
12 week	170-12 week	mmu-miR-883a-3p-4395591	40	0.00909495	0.0133623
12 week	170-12 week	mmu-miR-883a-5p-4395741	40	0.00909495	0.0133623
12 week	170-12 week	mmu-miR-883b-3p-4395695	40	0.00909495	0.0133623
12 week	170-12 week	mmu-miR-883B-5P-002669	40	0.00909495	0.0133623
12 week	170-12 week	mmu-miR-92a#-002496	40	0.00909495	0.0133623
12 week	170-12 week	mmu-miR-92a-4373013	28.131	34.0193	49.9812
12 week	170-12 week	mmu-miR-93-4373302	28.185	32.7695	48.145
12 week	170-12 week	mmu-miR-9-4373285	32.29	1.90433	2.79784
12 week	170-12 week	mmu-miR-96-4373372	40	0.00909495	0.0133623
12 week	170-12 week	mmu-miR-98-4373009	33.639	0.74757	1.09833
12 week	170-12 week	mmu-miR-99a-4373008	30.789	5.38999	7.91898
12 week	170-12 week	mmu-miR-99b-4373007	27.836	41.7377	61.3212
12 week	170-12 week	rno-miR-1#-001351	38.229	0.0310402	0.0456043
12 week	170-12 week	rno-miR-105-241087_mat	40	0.00909495	0.0133623
12 week	170-12 week	rno-miR-125b#-002074	37.421	0.0543446	0.0798431
12 week	170-12 week	rno-miR-135a#-002075	39.011	0.0180517	0.0265216
12 week	170-12 week	rno-miR-1-4395765	19.308	15406.8	22635.7
12 week	170-12 week	rno-miR-146B-002755	27.181	65.7209	96.5573
12 week	170-12 week	rno-miR-148b-5p-002058	34.362	0.452905	0.665409
12 week	170-12 week	rno-miR-17-3p-4395779	40	0.00909495	0.0133623
12 week	170-12 week	rno-miR-190b-4395749	33.96	0.598441	0.879231
12 week	170-12 week	rno-miR-196c-4395750	30.432	6.90328	10.1423
12 week	170-12 week	rno-miR-204#-002076	32.086	2.19357	3.2228
12 week	170-12 week	rno-miR-207-4381096	40	0.00909495	0.0133623
12 week	170-12 week	rno-miR-20a#-001336	40	0.00909495	0.0133623
12 week	170-12 week	rno-miR-20b-001326	31.266	3.87254	5.68954
12 week	170-12 week	rno-miR-20b-3p-4395753	40	0.00909495	0.0133623
12 week	170-12 week	rno-miR-219-1-3p-4395778	40	0.00909495	0.0133623
12 week	170-12 week	rno-miR-219-2-3p-4395501	40	0.00909495	0.0133623
12 week	170-12 week	rno-miR-220-241101_mat	40	0.00909495	0.0133623
12 week	170-12 week	rno-miR-224-4373187	32.982	1.17877	1.73185
12 week	170-12 week	rno-miR-24-1#-002079	40	0.00909495	0.0133623
12 week	170-12 week	rno-miR-25#-002080	40	0.00909495	0.0133623
12 week	170-12 week	rno-miR-293-241102_mat	40	0.00909495	0.0133623
12 week	170-12 week	rno-miR-294-241093_mat	40	0.00909495	0.0133623
12 week	170-12 week	rno-miR-29b-1#-002082	40	0.00909495	0.0133623
12 week	170-12 week	rno-miR-29c#-001818	31.32	3.73027	5.48052
12 week	170-12 week	rno-miR-327-4381108	38.576	0.0244043	0.0358549
12 week	170-12 week	rno-miR-333-4381109	40	0.00909495	0.0133623
12 week	170-12 week	rno-miR-336-4381111	40	0.00909495	0.0133623
12 week	170-12 week	rno-miR-339-3p-4395760	31.395	3.5413	5.20289
12 week	170-12 week	rno-miR-343-4381123	40	0.00909495	0.0133623
12 week	170-12 week	rno-miR-344-3p-4381112	40	0.00909495	0.0133623
12 week	170-12 week	rno-miR-344-5p-4395761	40	0.00909495	0.0133623
12 week	170-12 week	rno-miR-345-3p-4395762	31.911	2.47646	3.63842
12 week	170-12 week	rno-miR-346-4381113	40	0.00909495	0.0133623
12 week	170-12 week	rno-miR-347-4381114	40	0.00909495	0.0133623
12 week	170-12 week	rno-miR-349-4381115	38.561	0.0246594	0.0362296
12 week	170-12 week	rno-miR-350-001337	29.506	13.1162	19.2704
12 week	170-12 week	rno-miR-351-4395764	32.234	1.9797	2.90857
12 week	170-12 week	rno-miR-352-001339	30.42	6.96093	10.227
12 week	170-12 week	rno-miR-377-4381100	40	0.00909495	0.0133623
12 week	170-12 week	rno-miR-379#-002081	33.651	0.741377	1.08923
12 week	170-12 week	rno-miR-381-4381102	34.471	0.419947	0.616987
12 week	170-12 week	rno-miR-382#-001354	40	0.00909495	0.0133623
12 week	170-12 week	rno-miR-409-3P-002679	32.46	1.69265	2.48684
12 week	170-12 week	rno-miR-409-5p-4381098	40	0.00909495	0.0133623
12 week	170-12 week	rno-miR-421-4381122	40	0.00909495	0.0133623
12 week	170-12 week	rno-miR-450a-4381124	40	0.00909495	0.0133623
12 week	170-12 week	rno-miR-465-241132_mat	40	0.00909495	0.0133623
12 week	170-12 week	rno-miR-466b-4395767	40	0.00909495	0.0133623
12 week	170-12 week	rno-miR-466c-4395768	40	0.00909495	0.0133623
12 week	170-12 week	rno-miR-489-001353	32.934	1.21865	1.79044
12 week	170-12 week	rno-miR-504-007334	40	0.00909495	0.0133623
12 week	170-12 week	rno-miR-505-4381097	40	0.00909495	0.0133623
12 week	170-12 week	rno-miR-513-241072_mat	40	0.00909495	0.0133623
12 week	170-12 week	rno-miR-532-5p-4395752	29.919	9.85107	14.4732
12 week	170-12 week	rno-miR-543-4395766	40	0.00909495	0.0133623
12 week	170-12 week	rno-miR-547-241078_mat	37.778	0.0424315	0.0623405
12 week	170-12 week	rno-miR-551B-002760	40	0.00909495	0.0133623
12 week	170-12 week	rno-miR-598-5p-4395754	40	0.00909495	0.0133623
12 week	170-12 week	rno-miR-632-241110_mat	29.673	11.6825	17.164
12 week	170-12 week	rno-miR-653-241125_mat	40	0.00909495	0.0133623
12 week	170-12 week	rno-miR-664-001323	27.621	48.4452	71.1757
12 week	170-12 week	rno-miR-666-241074_mat	40	0.00909495	0.0133623
12 week	170-12 week	rno-miR-673-4395755	33.953	0.601352	0.883507
12 week	170-12 week	rno-miR-7#-001338	27.662	47.0878	69.1814
12 week	170-12 week	rno-miR-711-241136_mat	40	0.00909495	0.0133623
12 week	170-12 week	rno-miR-742-4395756	40	0.00909495	0.0133623
12 week	170-12 week	rno-miR-743a-002056	35.183	0.256367	0.376655
12 week	170-12 week	rno-miR-743b-4395769	39.866	0.00998017	0.0146629
12 week	170-12 week	rno-miR-758-4395180	40	0.00909495	0.0133623
12 week	170-12 week	rno-miR-760-5p-4395758	40	0.00909495	0.0133623
12 week	170-12 week	rno-miR-7a#-002062	26.284	122.385	179.808
12 week	170-12 week	rno-miR-871-4395770	40	0.00909495	0.0133623
12 week	170-12 week	rno-miR-876-241138_mat	40	0.00909495	0.0133623
12 week	170-12 week	rno-miR-878-4395771	40	0.00909495	0.0133623
12 week	170-12 week	rno-miR-880-002666	40	0.00909495	0.0133623
12 week	170-12 week	rno-miR-881-4395773	40	0.00909495	0.0133623
12 week	170-12 week	rno-miR-99a#-002073	34.246	0.490826	0.721122
12 week	170-12 week	snoRNA135-001230	27.174	66.0406	97.0269
12 week	170-12 week	snoRNA135-4380912	26.338	117.889	173.202
12 week	170-12 week	snoRNA202-001232	24.244	503.302	739.453
12 week	170-12 week	snoRNA202-4380914	24.002	595.22	874.499
12 week	170-12 week	U87-001712	30.018	9.19775	13.5134
12 week	170-12 week	U87-4386735	27.495	52.8664	77.6715
12 week	170-12 week	Y1-001727	29.634	12.0026	17.6343
12 week	170-12 week	Y1-4386739	28.936	19.4713	28.6073
12 week	171-12 week	ath-miR159a-000338	40	0.00909495	0.0167294
12 week	171-12 week	ath-miR159a-4373390	40	0.00909495	0.0167294
12 week	171-12 week	hsa-let-7b#-002404	40	0.00909495	0.0167294
12 week	171-12 week	hsa-let-7e#-002407	40	0.00909495	0.0167294
12 week	171-12 week	hsa-let-7f-1#-002417	33.619	0.758006	1.39429
12 week	171-12 week	hsa-let-7i#-002172	40	0.00909495	0.0167294
12 week	171-12 week	hsa-miR-106b#-002380	32.274	1.92557	3.54192
12 week	171-12 week	hsa-miR-10a#-002288	40	0.00909495	0.0167294
12 week	171-12 week	hsa-miR-1197-002810	40	0.00909495	0.0167294
12 week	171-12 week	hsa-miR-124#-002197	40	0.00909495	0.0167294
12 week	171-12 week	hsa-miR-127-5p-002229	40	0.00909495	0.0167294
12 week	171-12 week	hsa-miR-136#-002100	30.339	7.36293	13.5435
12 week	171-12 week	hsa-miR-136-000592	37.318	0.0583663	0.10736
12 week	171-12 week	hsa-miR-140-3p-002234	29.709	11.3946	20.9595
12 week	171-12 week	hsa-miR-143-000466	30.722	5.6462	10.3857
12 week	171-12 week	hsa-miR-144-002676	40	0.00909495	0.0167294
12 week	171-12 week	hsa-miR-148a#-002134	40	0.00909495	0.0167294
12 week	171-12 week	hsa-miR-149-002255	24.4	451.719	830.899
12 week	171-12 week	hsa-miR-151-5P-002642	29.415	13.9702	25.697
12 week	171-12 week	hsa-miR-154#-000478	34.339	0.460183	0.846468
12 week	171-12 week	hsa-miR-15b#-002173	34.187	0.511314	0.940519
12 week	171-12 week	hsa-miR-183#-002270	40	0.00909495	0.0167294
12 week	171-12 week	hsa-miR-189-000488	33.527	0.807918	1.4861
12 week	171-12 week	hsa-miR-190b-002263	40	0.00909495	0.0167294
12 week	171-12 week	hsa-miR-196a-241070_mat	25.192	260.887	479.88
12 week	171-12 week	hsa-miR-200a#-001011	40	0.00909495	0.0167294
12 week	171-12 week	hsa-miR-200b#-002274	40	0.00909495	0.0167294
12 week	171-12 week	hsa-miR-200b-001800	34.695	0.359554	0.66137
12 week	171-12 week	hsa-miR-200c#-002286	40	0.00909495	0.0167294
12 week	171-12 week	hsa-miR-200c-000505	33.362	0.905811	1.66616
12 week	171-12 week	hsa-miR-206-000510	24.829	335.526	617.172
12 week	171-12 week	hsa-miR-213-000516	28.984	18.8342	34.6439
12 week	171-12 week	hsa-miR-214#-002293	31.311	3.75361	6.90446
12 week	171-12 week	hsa-miR-214-000517	27.225	63.7468	117.257
12 week	171-12 week	hsa-miR-218-2#-002294	40	0.00909495	0.0167294
12 week	171-12 week	hsa-miR-22#-002301	28.415	27.9404	51.394
12 week	171-12 week	hsa-miR-22-000398	25.127	272.91	501.995
12 week	171-12 week	hsa-miR-223-000526	23.075	1131.7	2081.67
12 week	171-12 week	hsa-miR-23a#-002439	40	0.00909495	0.0167294
12 week	171-12 week	hsa-miR-26b#-002444	32.511	1.63385	3.00534
12 week	171-12 week	hsa-miR-27a#-002445	33.466	0.842811	1.55028
12 week	171-12 week	hsa-miR-27b#-002174	33.774	0.68079	1.25226
12 week	171-12 week	hsa-miR-28-3p-002446	34.718	0.353868	0.65091
12 week	171-12 week	hsa-miR-299-5p-000600	30.702	5.72502	10.5307
12 week	171-12 week	hsa-miR-29a#-002447	32.946	1.20855	2.22303
12 week	171-12 week	hsa-miR-29b-2#-002166	40	0.00909495	0.0167294
12 week	171-12 week	hsa-miR-30a-3p-000416	23.764	701.978	1291.23
12 week	171-12 week	hsa-miR-30c-1#-002108	40	0.00909495	0.0167294
12 week	171-12 week	hsa-miR-30c-2#-002110	40	0.00909495	0.0167294
12 week	171-12 week	hsa-miR-30d#-002305	31.725	2.81724	5.18207
12 week	171-12 week	hsa-miR-30e-3p-000422	24.323	476.483	876.45
12 week	171-12 week	hsa-miR-324-3p-000579	29.424	13.8833	25.5372
12 week	171-12 week	hsa-miR-338-000548	34.386	0.445433	0.819336
12 week	171-12 week	hsa-miR-338-5P-002658	32.629	1.50554	2.76931
12 week	171-12 week	hsa-miR-33a#-002136	31.46	3.3853	6.22697
12 week	171-12 week	hsa-miR-340-000550	33.625	0.75486	1.3885
12 week	171-12 week	hsa-miR-363#-001283	40	0.00909495	0.0167294
12 week	171-12 week	hsa-miR-376a#-001287	33.333	0.924202	1.69999
12 week	171-12 week	hsa-miR-378-000567	27.277	61.49	113.106
12 week	171-12 week	hsa-miR-411#-002238	34.958	0.299636	0.551154
12 week	171-12 week	hsa-miR-412-001023	40	0.00909495	0.0167294
12 week	171-12 week	hsa-miR-421-002700	31.241	3.94024	7.24773
12 week	171-12 week	hsa-miR-423-3P-002626	28.666	23.4787	43.1871
12 week	171-12 week	hsa-miR-425-001104	35.527	0.201979	0.371524
12 week	171-12 week	hsa-miR-431#-002312	40	0.00909495	0.0167294
12 week	171-12 week	hsa-miR-455-001280	31.37	3.6032	6.62779
12 week	171-12 week	hsa-miR-485-5p-001036	40	0.00909495	0.0167294
12 week	171-12 week	hsa-miR-493-3p-001282	40	0.00909495	0.0167294
12 week	171-12 week	hsa-miR-590-3P-002677	40	0.00909495	0.0167294
12 week	171-12 week	hsa-miR-653-002292	40	0.00909495	0.0167294
12 week	171-12 week	hsa-miR-671-5p-197646_mat	36.712	0.0888354	0.163405
12 week	171-12 week	hsa-miR-708#-002342	40	0.00909495	0.0167294
12 week	171-12 week	hsa-miR-744#-002325	32.547	1.59359	2.93127
12 week	171-12 week	hsa-miR-875-5p-002203	33.351	0.912742	1.67891
12 week	171-12 week	hsa-miR-9#-002231	35.175	0.257792	0.474187
12 week	171-12 week	hsa-miR-93#-002139	28.649	23.757	43.699
12 week	171-12 week	hsa-miR-935-002178	40	0.00909495	0.0167294
12 week	171-12 week	hsa-miR-99b#-002196	40	0.00909495	0.0167294
12 week	171-12 week	Mamm U6-001973	18.439	28139	51759.3
12 week	171-12 week	Mamm U6-001973	18.957	19650.5	36145.5
12 week	171-12 week	Mamm U6-001973	19.101	17783.9	32711.9
12 week	171-12 week	Mamm U6-001973	21.069	4545.68	8361.4
12 week	171-12 week	MammU6-4395470	21.106	4430.58	8149.68
12 week	171-12 week	MammU6-4395470	21.235	4051.61	7452.6
12 week	171-12 week	MammU6-4395470	21.139	4330.39	7965.39
12 week	171-12 week	MammU6-4395470	20.835	5346.14	9833.77
12 week	171-12 week	mmu-let-7a#-002478	31.402	3.52416	6.4824
12 week	171-12 week	mmu-let-7a-4373169	28.583	24.8691	45.7446
12 week	171-12 week	mmu-let-7b-4373168	28.358	29.0664	53.4652
12 week	171-12 week	mmu-let-7c-1#-002479	40	0.00909495	0.0167294
12 week	171-12 week	mmu-let-7c-4373167	26.94	77.6697	142.867
12 week	171-12 week	mmu-let-7d#-001178	40	0.00909495	0.0167294
12 week	171-12 week	mmu-let-7d-4395394	27.012	73.8887	135.912
12 week	171-12 week	mmu-let-7e-4395517	25.717	181.306	333.497
12 week	171-12 week	mmu-let-7f-4373164	29.53	12.8998	23.7282
12 week	171-12 week	mmu-let-7g#-002492	35.447	0.213496	0.392708
12 week	171-12 week	mmu-let-7g-4395393	26.79	86.1799	158.521
12 week	171-12 week	mmu-let-7i-4395332	26.666	93.9148	172.748
12 week	171-12 week	mmu-miR-100-4373160	29.694	11.5137	21.1785
12 week	171-12 week	mmu-miR-101a#-002507	32.105	2.16487	3.9821
12 week	171-12 week	mmu-miR-101a-4395364	29.11	17.259	31.7466
12 week	171-12 week	mmu-miR-101b-002531	29.097	17.4153	32.0339
12 week	171-12 week	mmu-miR-103-4373158	29.59	12.3743	22.7616
12 week	171-12 week	mmu-miR-105-4395595	40	0.00909495	0.0167294
12 week	171-12 week	mmu-miR-106a-4395589	26.467	107.805	198.298
12 week	171-12 week	mmu-miR-106b-4373155	29.502	13.1526	24.1932
12 week	171-12 week	mmu-miR-107-4373154	34.123	0.534507	0.98318
12 week	171-12 week	mmu-miR-10a-4373153	30.539	6.40981	11.7903
12 week	171-12 week	mmu-miR-10b#-002572	33.266	0.968136	1.78081
12 week	171-12 week	mmu-miR-10b-001181	33.164	1.03906	1.91126
12 week	171-12 week	mmu-miR-10b-4395329	27.343	58.7404	108.048
12 week	171-12 week	mmu-miR-1186-002825	36.613	0.0951457	0.175012
12 week	171-12 week	mmu-miR-1188-002866	36.751	0.0864663	0.159047
12 week	171-12 week	mmu-miR-1191-002892	30.898	4.99776	9.19295
12 week	171-12 week	mmu-miR-1192-002806	40	0.00909495	0.0167294
12 week	171-12 week	mmu-miR-1193-002794	35.178	0.257257	0.473202
12 week	171-12 week	mmu-miR-1194-002793	40	0.00909495	0.0167294
12 week	171-12 week	mmu-miR-1195-002839	35.601	0.19188	0.352948
12 week	171-12 week	mmu-miR-1198-002780	30.497	6.59915	12.1386
12 week	171-12 week	mmu-miR-1199-240984_mat	40	0.00909495	0.0167294
12 week	171-12 week	mmu-miR-1224-240985_mat	40	0.00909495	0.0167294
12 week	171-12 week	mmu-miR-122-4395356	37.883	0.0394531	0.0725706
12 week	171-12 week	mmu-miR-124-4373295	36.611	0.0952776	0.175255
12 week	171-12 week	mmu-miR-125a-3p-4395310	40	0.00909495	0.0167294
12 week	171-12 week	mmu-miR-125a-5p-4395309	28.562	25.2337	46.4153
12 week	171-12 week	mmu-miR-125b#-002508	33.737	0.698476	1.28479
12 week	171-12 week	mmu-miR-125b-3p-4395489	33.741	0.696541	1.28123
12 week	171-12 week	mmu-miR-125b-5p-4373148	24.686	370.487	681.48
12 week	171-12 week	mmu-miR-126-3p-4395339	21.998	2387.49	4391.6
12 week	171-12 week	mmu-miR-126-5p-4373269	26.148	134.483	247.37
12 week	171-12 week	mmu-miR-127-4373147	27.888	40.2601	74.0551
12 week	171-12 week	mmu-miR-1274a-121150_mat	25.034	291.082	535.42
12 week	171-12 week	mmu-miR-128a-4395327	30.998	4.66308	8.57733
12 week	171-12 week	mmu-miR-129-3p-4373297	40	0.00909495	0.0167294
12 week	171-12 week	mmu-miR-129-5p-4373171	40	0.00909495	0.0167294
12 week	171-12 week	mmu-miR-1-2-AS-002882	35.553	0.198372	0.364888
12 week	171-12 week	mmu-miR-1306-121155_mat	32.551	1.58918	2.92316
12 week	171-12 week	mmu-miR-130a-4373145	30.69	5.77284	10.6186
12 week	171-12 week	mmu-miR-130b#-002460	34.113	0.538225	0.99002
12 week	171-12 week	mmu-miR-130b-4373144	32.142	2.11006	3.88127
12 week	171-12 week	mmu-miR-132-4373143	29.827	10.4997	19.3134
12 week	171-12 week	mmu-miR-133a#-001637	31.823	2.63222	4.84175
12 week	171-12 week	mmu-miR-133a-4395357	17.601	50300.4	92523.3
12 week	171-12 week	mmu-miR-133b-4395358	18.978	19366.6	35623.2
12 week	171-12 week	mmu-miR-134-4373299	30.947	4.83086	8.88596
12 week	171-12 week	mmu-miR-135a-4373140	36.539	0.100153	0.184223
12 week	171-12 week	mmu-miR-135b-4395372	36.089	0.136813	0.251657
12 week	171-12 week	mmu-miR-136#-002512	40	0.00909495	0.0167294
12 week	171-12 week	mmu-miR-136-4395641	29.288	15.2557	28.0617
12 week	171-12 week	mmu-miR-137-4373301	40	0.00909495	0.0167294
12 week	171-12 week	mmu-miR-138#-002554	32.264	1.93896	3.56655
12 week	171-12 week	mmu-miR-138-4395395	29.964	9.54854	17.5637
12 week	171-12 week	mmu-miR-139-3p-4395676	40	0.00909495	0.0167294
12 week	171-12 week	mmu-miR-139-5p-4395400	25.328	237.417	436.709
12 week	171-12 week	mmu-miR-140-4373374	27.222	63.8795	117.501
12 week	171-12 week	mmu-miR-141#-002513	32.155	2.09113	3.84646
12 week	171-12 week	mmu-miR-141-4373137	39.286	0.0149189	0.027442
12 week	171-12 week	mmu-miR-142-3p-4373136	28.892	20.0743	36.9251
12 week	171-12 week	mmu-miR-142-5p-4395359	34.409	0.438388	0.806378
12 week	171-12 week	mmu-miR-143-4395360	25.943	155.017	285.14
12 week	171-12 week	mmu-miR-1-4395333	20.602	6283.19	11557.4
12 week	171-12 week	mmu-miR-145#-002514	40	0.00909495	0.0167294
12 week	171-12 week	mmu-miR-145-4395389	23.069	1136.42	2090.35
12 week	171-12 week	mmu-miR-146a-4373132	26.338	117.889	216.846
12 week	171-12 week	mmu-miR-146b#-002453	40	0.00909495	0.0167294
12 week	171-12 week	mmu-miR-146b-4373178	29.39	14.2144	26.1462
12 week	171-12 week	mmu-miR-147-4395373	40	0.00909495	0.0167294
12 week	171-12 week	mmu-miR-148a-4373130	28.928	19.5796	36.0151
12 week	171-12 week	mmu-miR-148b-4373129	31.587	3.10003	5.70224
12 week	171-12 week	mmu-miR-150#-002570	40	0.00909495	0.0167294
12 week	171-12 week	mmu-miR-150-4373127	25.82	168.813	310.517
12 week	171-12 week	mmu-miR-151-3p-4373304	29.804	10.6685	19.6237
12 week	171-12 week	mmu-miR-152-4395170	28.091	34.9757	64.3349
12 week	171-12 week	mmu-miR-153-4373305	40	0.00909495	0.0167294
12 week	171-12 week	mmu-miR-154-4373270	40	0.00909495	0.0167294
12 week	171-12 week	mmu-miR-155-4395701	30.016	9.2105	16.9419
12 week	171-12 week	mmu-miR-15a#-002488	32.268	1.93359	3.55667
12 week	171-12 week	mmu-miR-15a-4373123	29.184	16.3961	30.1592
12 week	171-12 week	mmu-miR-15b-4373122	31.194	4.07071	7.48773
12 week	171-12 week	mmu-miR-16#-002489	34.97	0.297153	0.546589
12 week	171-12 week	mmu-miR-16-4373121	24.024	586.213	1078.29
12 week	171-12 week	mmu-miR-17#-002543	40	0.00909495	0.0167294
12 week	171-12 week	mmu-miR-17-4395419	26.272	123.407	226.997
12 week	171-12 week	mmu-miR-181A-2#-002687	40	0.00909495	0.0167294
12 week	171-12 week	mmu-miR-181a-4373117	28.578	24.9554	45.9034
12 week	171-12 week	mmu-miR-181c-4373115	33.235	0.989163	1.81948
12 week	171-12 week	mmu-miR-182-4395729	36.011	0.144414	0.265637
12 week	171-12 week	mmu-miR-183-4395380	40	0.00909495	0.0167294
12 week	171-12 week	mmu-miR-1839-3p-121203_mat	31.743	2.78231	5.11782
12 week	171-12 week	mmu-miR-1839-5p-121135_mat	31.583	3.10863	5.71807
12 week	171-12 week	mmu-miR-184-4373113	35.447	0.213496	0.392708
12 week	171-12 week	mmu-miR-185-4395382	31.219	4.00078	7.3591
12 week	171-12 week	mmu-miR-186#-002574	33.066	1.11209	2.0456
12 week	171-12 week	mmu-miR-186-4395396	29.113	17.2232	31.6806
12 week	171-12 week	mmu-miR-187-4373307	32.858	1.28456	2.36285
12 week	171-12 week	mmu-miR-188-3p-4395217	40	0.00909495	0.0167294
12 week	171-12 week	mmu-miR-188-5p-4395431	32.348	1.82929	3.36482
12 week	171-12 week	mmu-miR-1893-121170_mat	40	0.00909495	0.0167294
12 week	171-12 week	mmu-miR-1894-3p-241002_mat	33.386	0.890865	1.63867
12 week	171-12 week	mmu-miR-1894-5p-121144_mat	40	0.00909495	0.0167294
12 week	171-12 week	mmu-miR-1896-121128_mat	32.729	1.40472	2.58386
12 week	171-12 week	mmu-miR-1897-3p-121126_mat	40	0.00909495	0.0167294
12 week	171-12 week	mmu-miR-1897-5p-121199_mat	31.97	2.37723	4.37272
12 week	171-12 week	mmu-miR-1898-121195_mat	35.79	0.16832	0.309611
12 week	171-12 week	mmu-miR-1899-121198_mat	40	0.00909495	0.0167294
12 week	171-12 week	mmu-miR-18a#-002490	40	0.00909495	0.0167294
12 week	171-12 week	mmu-miR-18a-4395533	33.209	1.00715	1.85257
12 week	171-12 week	mmu-miR-18b-4395596	40	0.00909495	0.0167294
12 week	171-12 week	mmu-miR-1900-121143_mat	40	0.00909495	0.0167294
12 week	171-12 week	mmu-miR-1901-121183_mat	36.311	0.1173	0.215764
12 week	171-12 week	mmu-miR-1902-121197_mat	40	0.00909495	0.0167294
12 week	171-12 week	mmu-miR-1903-121153_mat	40	0.00909495	0.0167294
12 week	171-12 week	mmu-miR-1904-121162_mat	27.928	39.1593	72.0302
12 week	171-12 week	mmu-miR-190-4373110	32.802	1.33541	2.45637
12 week	171-12 week	mmu-miR-1905-121196_mat	31.21	4.02582	7.40515
12 week	171-12 week	mmu-miR-1906-121169_mat	40	0.00909495	0.0167294
12 week	171-12 week	mmu-miR-191#-002576	35.985	0.14704	0.270468
12 week	171-12 week	mmu-miR-191-4395410	24.471	430.026	790.997
12 week	171-12 week	mmu-miR-192-4373108	31.466	3.37124	6.20112
12 week	171-12 week	mmu-miR-1927-121193_mat	40	0.00909495	0.0167294
12 week	171-12 week	mmu-miR-1928-121164_mat	33.223	0.997426	1.83468
12 week	171-12 week	mmu-miR-193#-002577	30.202	8.0964	14.8927
12 week	171-12 week	mmu-miR-1930-121201_mat	33.38	0.894578	1.6455
12 week	171-12 week	mmu-miR-1931-121168_mat	40	0.00909495	0.0167294
12 week	171-12 week	mmu-miR-1932-121172_mat	40	0.00909495	0.0167294
12 week	171-12 week	mmu-miR-1933-3p-121145_mat	40	0.00909495	0.0167294
12 week	171-12 week	mmu-miR-1933-5p-121133_mat	40	0.00909495	0.0167294
12 week	171-12 week	mmu-miR-1934-121185_mat	40	0.00909495	0.0167294
12 week	171-12 week	mmu-miR-193-4395361	32.966	1.19191	2.19243
12 week	171-12 week	mmu-miR-1935-121192_mat	40	0.00909495	0.0167294
12 week	171-12 week	mmu-miR-1936-121158_mat	40	0.00909495	0.0167294
12 week	171-12 week	mmu-miR-1937b-241023_mat	21.346	3751.57	6900.7
12 week	171-12 week	mmu-miR-1937c-241011_mat	23.657	756.02	1390.64
12 week	171-12 week	mmu-miR-1938-121194_mat	40	0.00909495	0.0167294
12 week	171-12 week	mmu-miR-1939-121180_mat	33.278	0.960116	1.76605
12 week	171-12 week	mmu-miR-193b-4395597	25.65	189.924	349.35
12 week	171-12 week	mmu-miR-1940-121187_mat	40	0.00909495	0.0167294
12 week	171-12 week	mmu-miR-1941-3p-121130_mat	34.764	0.342762	0.630483
12 week	171-12 week	mmu-miR-1941-5p-121140_mat	40	0.00909495	0.0167294
12 week	171-12 week	mmu-miR-1942-121136_mat	40	0.00909495	0.0167294
12 week	171-12 week	mmu-miR-1943-121174_mat	40	0.00909495	0.0167294
12 week	171-12 week	mmu-miR-1944-121189_mat	32.566	1.57274	2.89292
12 week	171-12 week	mmu-miR-194-4373106	29.83	10.4779	19.2733
12 week	171-12 week	mmu-miR-1945-121166_mat	40	0.00909495	0.0167294
12 week	171-12 week	mmu-miR-1946a-121178_mat	40	0.00909495	0.0167294
12 week	171-12 week	mmu-miR-1947-121156_mat	40	0.00909495	0.0167294
12 week	171-12 week	mmu-miR-1948-121171_mat	40	0.00909495	0.0167294
12 week	171-12 week	mmu-miR-1949-121182_mat	32.389	1.77803	3.27054
12 week	171-12 week	mmu-miR-1950-121146_mat	40	0.00909495	0.0167294
12 week	171-12 week	mmu-miR-1951-121165_mat	22.605	1567.53	2883.35
12 week	171-12 week	mmu-miR-1952-121167_mat	40	0.00909495	0.0167294
12 week	171-12 week	mmu-miR-1953-121159_mat	40	0.00909495	0.0167294
12 week	171-12 week	mmu-miR-1954-121137_mat	32.112	2.15439	3.96282
12 week	171-12 week	mmu-miR-195-4373105	25.921	157.399	289.522
12 week	171-12 week	mmu-miR-1956-121129_mat	40	0.00909495	0.0167294
12 week	171-12 week	mmu-miR-1957-121163_mat	40	0.00909495	0.0167294
12 week	171-12 week	mmu-miR-1958-121181_mat	40	0.00909495	0.0167294
12 week	171-12 week	mmu-miR-1959-121132_mat	40	0.00909495	0.0167294
12 week	171-12 week	mmu-miR-1960-121148_mat	40	0.00909495	0.0167294
12 week	171-12 week	mmu-miR-1961-197391_mat	29.771	10.9153	20.0778
12 week	171-12 week	mmu-miR-1962-121173_mat	40	0.00909495	0.0167294
12 week	171-12 week	mmu-miR-1963-121191_mat	40	0.00909495	0.0167294
12 week	171-12 week	mmu-miR-1964-121138_mat	40	0.00909495	0.0167294
12 week	171-12 week	mmu-miR-1965-121186_mat	40	0.00909495	0.0167294
12 week	171-12 week	mmu-miR-1966-121134_mat	40	0.00909495	0.0167294
12 week	171-12 week	mmu-miR-1967-121151_mat	40	0.00909495	0.0167294
12 week	171-12 week	mmu-miR-1968-121179_mat	40	0.00909495	0.0167294
12 week	171-12 week	mmu-miR-1969-121131_mat	37.05	0.0702812	0.129276
12 week	171-12 week	mmu-miR-196a#-002477	40	0.00909495	0.0167294
12 week	171-12 week	mmu-miR-196b-4395326	29.562	12.6169	23.2076
12 week	171-12 week	mmu-miR-1970-121202_mat	40	0.00909495	0.0167294
12 week	171-12 week	mmu-miR-1971-121161_mat	31.135	4.24064	7.80029
12 week	171-12 week	mmu-miR-197-4373102	33.789	0.673747	1.2393
12 week	171-12 week	mmu-miR-1981-121200_mat	32.404	1.75964	3.23671
12 week	171-12 week	mmu-miR-1982.1-121157_mat	40	0.00909495	0.0167294
12 week	171-12 week	mmu-miR-1982.2-121154_mat	34.636	0.374563	0.688977
12 week	171-12 week	mmu-miR-199a-3p-4395415	25.63	192.576	354.227
12 week	171-12 week	mmu-miR-199a-5p-4373272	40	0.00909495	0.0167294
12 week	171-12 week	mmu-miR-199b-001131	34.641	0.373268	0.686594
12 week	171-12 week	mmu-miR-19a#-002544	40	0.00909495	0.0167294
12 week	171-12 week	mmu-miR-19a-4373099	28.139	33.8312	62.2296
12 week	171-12 week	mmu-miR-19b-4373098	24.176	527.593	970.462
12 week	171-12 week	mmu-miR-200a-4378069	40	0.00909495	0.0167294
12 week	171-12 week	mmu-miR-200b-4395362	33.002	1.16254	2.1384
12 week	171-12 week	mmu-miR-200c-4395411	40	0.00909495	0.0167294
12 week	171-12 week	mmu-miR-201-4395708	40	0.00909495	0.0167294
12 week	171-12 week	mmu-miR-202-3p-4373311	32.947	1.20772	2.22149
12 week	171-12 week	mmu-miR-202-5p-4395709	40	0.00909495	0.0167294
12 week	171-12 week	mmu-miR-203#-002580	40	0.00909495	0.0167294
12 week	171-12 week	mmu-miR-203-4373095	30.417	6.97543	12.8307
12 week	171-12 week	mmu-miR-204-4373094	29.623	12.0945	22.2469
12 week	171-12 week	mmu-miR-205-4373093	40	0.00909495	0.0167294
12 week	171-12 week	mmu-miR-207-4373314	40	0.00909495	0.0167294
12 week	171-12 week	mmu-miR-208-4373091	40	0.00909495	0.0167294
12 week	171-12 week	mmu-miR-208b-4395401	40	0.00909495	0.0167294
12 week	171-12 week	mmu-miR-20a#-002491	40	0.00909495	0.0167294
12 week	171-12 week	mmu-miR-20a-4373286	26.979	75.5982	139.057
12 week	171-12 week	mmu-miR-20b#-002524	40	0.00909495	0.0167294
12 week	171-12 week	mmu-miR-20b-4373263	34.067	0.555662	1.02209
12 week	171-12 week	mmu-miR-21#-002493	40	0.00909495	0.0167294
12 week	171-12 week	mmu-miR-210-4373089	31.526	3.23392	5.94852
12 week	171-12 week	mmu-miR-211-4373315	40	0.00909495	0.0167294
12 week	171-12 week	mmu-miR-212-002551	30.32	7.46055	13.723
12 week	171-12 week	mmu-miR-2134-241120_mat	17.907	40687	74840.4
12 week	171-12 week	mmu-miR-2135-241140_mat	27.421	55.6489	102.361
12 week	171-12 week	mmu-miR-2136-241133_mat	40	0.00909495	0.0167294
12 week	171-12 week	mmu-miR-2138-241080_mat	23.88	647.745	1191.47
12 week	171-12 week	mmu-miR-2139-241130_mat	40	0.00909495	0.0167294
12 week	171-12 week	mmu-miR-21-4373090	26.375	114.904	211.356
12 week	171-12 week	mmu-miR-214-4395417	28.897	20.0049	36.7973
12 week	171-12 week	mmu-miR-2146-241082_mat	22.321	1908.58	3510.67
12 week	171-12 week	mmu-miR-215-4373316	40	0.00909495	0.0167294
12 week	171-12 week	mmu-miR-216a-4395331	40	0.00909495	0.0167294
12 week	171-12 week	mmu-miR-216b-4395437	40	0.00909495	0.0167294
12 week	171-12 week	mmu-miR-217-001133	40	0.00909495	0.0167294
12 week	171-12 week	mmu-miR-217-4395686	40	0.00909495	0.0167294
12 week	171-12 week	mmu-miR-218-1#-002552	40	0.00909495	0.0167294
12 week	171-12 week	mmu-miR-2182-241119_mat	28.082	35.1946	64.7374
12 week	171-12 week	mmu-miR-2183-241095_mat	33.087	1.09602	2.01604
12 week	171-12 week	mmu-miR-218-4373081	30.95	4.82083	8.8675
12 week	171-12 week	mmu-miR-219-4373080	40	0.00909495	0.0167294
12 week	171-12 week	mmu-miR-220-4395598	40	0.00909495	0.0167294
12 week	171-12 week	mmu-miR-221-4373077	29.597	12.3145	22.6514
12 week	171-12 week	mmu-miR-222-4395387	27.68	46.5039	85.5401
12 week	171-12 week	mmu-miR-223-4395406	25.686	185.244	340.74
12 week	171-12 week	mmu-miR-224-4395683	33.13	1.06384	1.95684
12 week	171-12 week	mmu-miR-23a-4373074	40	0.00909495	0.0167294
12 week	171-12 week	mmu-miR-23b-4373073	30.132	8.49893	15.6331
12 week	171-12 week	mmu-miR-24-2#-002494	28.867	20.4252	37.5705
12 week	171-12 week	mmu-miR-24-4373072	22.748	1419.61	2611.26
12 week	171-12 week	mmu-miR-25-4373071	30.721	5.65012	10.3929
12 week	171-12 week	mmu-miR-26a-4395166	23.594	789.766	1452.71
12 week	171-12 week	mmu-miR-26b-4395167	26.196	130.082	239.276
12 week	171-12 week	mmu-miR-27a-4373287	28.255	31.2175	57.4219
12 week	171-12 week	mmu-miR-27b-4373068	28.801	21.3813	39.3292
12 week	171-12 week	mmu-miR-28#-002545	29.021	18.3573	33.7667
12 week	171-12 week	mmu-miR-28-4373067	29.533	12.873	23.6789
12 week	171-12 week	mmu-miR-290-000187	40	0.00909495	0.0167294
12 week	171-12 week	mmu-miR-290-3p-4395721	40	0.00909495	0.0167294
12 week	171-12 week	mmu-miR-290-5p-002590	40	0.00909495	0.0167294
12 week	171-12 week	mmu-miR-291-3p-001135	40	0.00909495	0.0167294
12 week	171-12 week	mmu-miR-291-5p-001202	40	0.00909495	0.0167294
12 week	171-12 week	mmu-miR-291a-3p-4395722	40	0.00909495	0.0167294
12 week	171-12 week	mmu-miR-291b-3p-002538	40	0.00909495	0.0167294
12 week	171-12 week	mmu-miR-291b-5p-4395667	40	0.00909495	0.0167294
12 week	171-12 week	mmu-miR-292-3p-001054	40	0.00909495	0.0167294
12 week	171-12 week	mmu-miR-292-3p-4395723	40	0.00909495	0.0167294
12 week	171-12 week	mmu-miR-292-5p-001055	40	0.00909495	0.0167294
12 week	171-12 week	mmu-miR-293#-002594	40	0.00909495	0.0167294
12 week	171-12 week	mmu-miR-293-4386754	40	0.00909495	0.0167294
12 week	171-12 week	mmu-miR-294#-002595	40	0.00909495	0.0167294
12 week	171-12 week	mmu-miR-294-4373326	40	0.00909495	0.0167294
12 week	171-12 week	mmu-miR-295#-002596	40	0.00909495	0.0167294
12 week	171-12 week	mmu-miR-295-4373327	40	0.00909495	0.0167294
12 week	171-12 week	mmu-miR-296-3p-4395212	40	0.00909495	0.0167294
12 week	171-12 week	mmu-miR-296-5p-4373066	32.515	1.62933	2.99702
12 week	171-12 week	mmu-miR-297a#-002454	33.428	0.865304	1.59165
12 week	171-12 week	mmu-miR-297b-5p-4381049	40	0.00909495	0.0167294
12 week	171-12 week	mmu-miR-297c-4395610	40	0.00909495	0.0167294
12 week	171-12 week	mmu-miR-298-4395728	40	0.00909495	0.0167294
12 week	171-12 week	mmu-miR-299-002612	34.327	0.464027	0.853539
12 week	171-12 week	mmu-miR-29a-4395223	23.244	1006.6	1851.56
12 week	171-12 week	mmu-miR-29b#-002497	34.334	0.461781	0.849408
12 week	171-12 week	mmu-miR-29b-4373288	30.762	5.49181	10.1017
12 week	171-12 week	mmu-miR-29c-4395171	28.067	35.5624	65.4141
12 week	171-12 week	mmu-miR-300#-002613	40	0.00909495	0.0167294
12 week	171-12 week	mmu-miR-300-000191	33.948	0.603439	1.10997
12 week	171-12 week	mmu-miR-301a-4373064	29.828	10.4925	19.3
12 week	171-12 week	mmu-miR-301b-4395730	31.644	2.97994	5.48134
12 week	171-12 week	mmu-miR-302a#-002615	40	0.00909495	0.0167294
12 week	171-12 week	mmu-miR-302a-4378070	40	0.00909495	0.0167294
12 week	171-12 week	mmu-miR-302b#-001307	40	0.00909495	0.0167294
12 week	171-12 week	mmu-miR-302b-4378071	40	0.00909495	0.0167294
12 week	171-12 week	mmu-miR-302c#-002557	40	0.00909495	0.0167294
12 week	171-12 week	mmu-miR-302c-4395688	40	0.00909495	0.0167294
12 week	171-12 week	mmu-miR-302d-4373063	40	0.00909495	0.0167294
12 week	171-12 week	mmu-miR-30a-4373061	25.227	254.634	468.378
12 week	171-12 week	mmu-miR-30b#-002498	35.411	0.218891	0.402631
12 week	171-12 week	mmu-miR-30b-4373290	23.523	829.605	1525.99
12 week	171-12 week	mmu-miR-30c-4373060	22.1	2224.52	4091.82
12 week	171-12 week	mmu-miR-30d-4373059	26.328	118.709	218.355
12 week	171-12 week	mmu-miR-30e-4395334	24.75	354.411	651.91
12 week	171-12 week	mmu-miR-31#-002495	40	0.00909495	0.0167294
12 week	171-12 week	mmu-miR-31-4373331	34.385	0.445743	0.819906
12 week	171-12 week	mmu-miR-320-4395388	28.819	21.1162	38.8415
12 week	171-12 week	mmu-miR-322#-002506	32.956	1.2002	2.20767
12 week	171-12 week	mmu-miR-322-001059	28.577	24.9727	45.9352
12 week	171-12 week	mmu-miR-322-4378107	29.155	16.729	30.7716
12 week	171-12 week	mmu-miR-323-3p-4395338	31.515	3.25867	5.99404
12 week	171-12 week	mmu-miR-32-4395220	38.524	0.0253	0.0465373
12 week	171-12 week	mmu-miR-324-3p-4395639	31.034	4.54815	8.36594
12 week	171-12 week	mmu-miR-324-5p-4373052	33.156	1.04484	1.9219
12 week	171-12 week	mmu-miR-325-001060	26.958	76.7067	141.096
12 week	171-12 week	mmu-miR-325-4395640	40	0.00909495	0.0167294
12 week	171-12 week	mmu-miR-326-001061	40	0.00909495	0.0167294
12 week	171-12 week	mmu-miR-327-002481	38.593	0.0241185	0.0443639
12 week	171-12 week	mmu-miR-328-4373049	27.852	41.2774	75.9264
12 week	171-12 week	mmu-miR-329-4373336	33.947	0.603858	1.11075
12 week	171-12 week	mmu-miR-330-001062	40	0.00909495	0.0167294
12 week	171-12 week	mmu-miR-330-4395341	40	0.00909495	0.0167294
12 week	171-12 week	mmu-miR-331-3p-4373046	27.1	69.5164	127.869
12 week	171-12 week	mmu-miR-331-5p-4395344	33.449	0.8528	1.56865
12 week	171-12 week	mmu-miR-335-3p-4395296	32.214	2.00733	3.69232
12 week	171-12 week	mmu-miR-335-5p-4373045	30.608	6.11046	11.2397
12 week	171-12 week	mmu-miR-337-000193	29.499	13.18	24.2435
12 week	171-12 week	mmu-miR-337-3p-4395662	30.746	5.55305	10.2144
12 week	171-12 week	mmu-miR-337-5p-4395645	30.423	6.94647	12.7775
12 week	171-12 week	mmu-miR-338-3p-4395363	34.853	0.322256	0.592763
12 week	171-12 week	mmu-miR-339-3p-4395663	32.16	2.08389	3.83315
12 week	171-12 week	mmu-miR-339-5p-4395368	30.284	7.64905	14.0698
12 week	171-12 week	mmu-miR-340-3p-4395370	30.906	4.97012	9.14212
12 week	171-12 week	mmu-miR-340-5p-4395369	30.184	8.19805	15.0796
12 week	171-12 week	mmu-miR-342-3p-4395371	27.891	40.1765	73.9013
12 week	171-12 week	mmu-miR-342-5p-4395657	40	0.00909495	0.0167294
12 week	171-12 week	mmu-miR-343-002483	40	0.00909495	0.0167294
12 week	171-12 week	mmu-miR-344-4373340	40	0.00909495	0.0167294
12 week	171-12 week	mmu-miR-345-001137	31.899	2.49715	4.59329
12 week	171-12 week	mmu-miR-345-3p-4395659	40	0.00909495	0.0167294
12 week	171-12 week	mmu-miR-345-5p-4395658	30.934	4.87459	8.9664
12 week	171-12 week	mmu-miR-346-4373342	40	0.00909495	0.0167294
12 week	171-12 week	mmu-miR-34a-4395168	23.979	604.786	1112.45
12 week	171-12 week	mmu-miR-34b-001065	40	0.00909495	0.0167294
12 week	171-12 week	mmu-miR-34b-3p-4395748	32.617	1.51811	2.79244
12 week	171-12 week	mmu-miR-34b-5p-002617	40	0.00909495	0.0167294
12 week	171-12 week	mmu-miR-34c#-002584	32.839	1.30159	2.39417
12 week	171-12 week	mmu-miR-34c-4373036	40	0.00909495	0.0167294
12 week	171-12 week	mmu-miR-350-4395660	32.276	1.92289	3.537
12 week	171-12 week	mmu-miR-351-4373345	34.303	0.471811	0.867856
12 week	171-12 week	mmu-miR-361-4373035	34.765	0.342525	0.630046
12 week	171-12 week	mmu-miR-362-3p-4395746	32.58	1.55755	2.86498
12 week	171-12 week	mmu-miR-362-5p-002614	32.975	1.1845	2.17879
12 week	171-12 week	mmu-miR-363-4378090	40	0.00909495	0.0167294
12 week	171-12 week	mmu-miR-365-4373194	24.84	332.977	612.484
12 week	171-12 week	mmu-miR-367-4373034	40	0.00909495	0.0167294
12 week	171-12 week	mmu-miR-369-3p-4373032	34.773	0.340631	0.626562
12 week	171-12 week	mmu-miR-369-5p-4373195	32.703	1.43026	2.63085
12 week	171-12 week	mmu-miR-370-001068	40	0.00909495	0.0167294
12 week	171-12 week	mmu-miR-370-4395386	40	0.00909495	0.0167294
12 week	171-12 week	mmu-miR-374#-002043	40	0.00909495	0.0167294
12 week	171-12 week	mmu-miR-374-5p-001319	26.41	112.15	206.29
12 week	171-12 week	mmu-miR-375-4373027	33.674	0.729652	1.34213
12 week	171-12 week	mmu-miR-376a#-002482	33.76	0.687429	1.26447
12 week	171-12 week	mmu-miR-376a-4373347	33.217	1.00158	1.84233
12 week	171-12 week	mmu-miR-376b#-002451	30.046	9.02096	16.5933
12 week	171-12 week	mmu-miR-376b-4395582	35.17	0.258688	0.475834
12 week	171-12 week	mmu-miR-376c#-002523	40	0.00909495	0.0167294
12 week	171-12 week	mmu-miR-376c-4395580	28.993	18.717	34.4284
12 week	171-12 week	mmu-miR-377-4373025	40	0.00909495	0.0167294
12 week	171-12 week	mmu-miR-379-4373349	29.115	17.1993	31.6367
12 week	171-12 week	mmu-miR-380-3p-4373350	40	0.00909495	0.0167294
12 week	171-12 week	mmu-miR-380-5p-4395731	32.378	1.79164	3.29558
12 week	171-12 week	mmu-miR-381-4373020	40	0.00909495	0.0167294
12 week	171-12 week	mmu-miR-382-4373019	29.467	13.4756	24.7873
12 week	171-12 week	mmu-miR-383-4381093	40	0.00909495	0.0167294
12 week	171-12 week	mmu-miR-384-3p-4395733	40	0.00909495	0.0167294
12 week	171-12 week	mmu-miR-384-5p-4395732	33.764	0.685525	1.26097
12 week	171-12 week	mmu-miR-409-3p-4395443	32.111	2.15589	3.96557
12 week	171-12 week	mmu-miR-409-5p-4395442	40	0.00909495	0.0167294
12 week	171-12 week	mmu-miR-410-4378093	32.415	1.74627	3.21212
12 week	171-12 week	mmu-miR-411-4381013	28.039	36.2594	66.696
12 week	171-12 week	mmu-miR-412-002575	40	0.00909495	0.0167294
12 week	171-12 week	mmu-miR-423-5p-4395451	40	0.00909495	0.0167294
12 week	171-12 week	mmu-miR-425-4380926	29.328	14.8386	27.2943
12 week	171-12 week	mmu-miR-429-4373355	36.787	0.0843354	0.155128
12 week	171-12 week	mmu-miR-431-4395173	31.491	3.31333	6.09459
12 week	171-12 week	mmu-miR-432-241135_mat	40	0.00909495	0.0167294
12 week	171-12 week	mmu-miR-433-4373205	40	0.00909495	0.0167294
12 week	171-12 week	mmu-miR-433-5p-001078	40	0.00909495	0.0167294
12 week	171-12 week	mmu-miR-434-3p-4395734	27.484	53.2711	97.9877
12 week	171-12 week	mmu-miR-434-5p-4395711	32.541	1.60023	2.94349
12 week	171-12 week	mmu-miR-448-4373206	40	0.00909495	0.0167294
12 week	171-12 week	mmu-miR-449a-4373207	32.835	1.30521	2.40082
12 week	171-12 week	mmu-miR-449b-001667	40	0.00909495	0.0167294
12 week	171-12 week	mmu-miR-449b-4395669	40	0.00909495	0.0167294
12 week	171-12 week	mmu-miR-450a-3p-002525	40	0.00909495	0.0167294
12 week	171-12 week	mmu-miR-450a-5p-4395414	35.069	0.277446	0.510339
12 week	171-12 week	mmu-miR-450B-3P-002632	35.291	0.237876	0.437553
12 week	171-12 week	mmu-miR-450b-5p-4386779	40	0.00909495	0.0167294
12 week	171-12 week	mmu-miR-451-4373360	31.642	2.98407	5.48894
12 week	171-12 week	mmu-miR-452-4373281	40	0.00909495	0.0167294
12 week	171-12 week	mmu-miR-453-4395614	40	0.00909495	0.0167294
12 week	171-12 week	mmu-miR-455-4395585	40	0.00909495	0.0167294
12 week	171-12 week	mmu-miR-463#-002582	40	0.00909495	0.0167294
12 week	171-12 week	mmu-miR-463-002662	36.019	0.143615	0.264168
12 week	171-12 week	mmu-miR-464-4373362	40	0.00909495	0.0167294
12 week	171-12 week	mmu-miR-465a-3p-4395574	37.856	0.0401984	0.0739416
12 week	171-12 week	mmu-miR-465a-5p-4373363	40	0.00909495	0.0167294
12 week	171-12 week	mmu-miR-465b-5p-4395615	40	0.00909495	0.0167294
12 week	171-12 week	mmu-miR-465C-5P-002654	35.452	0.212757	0.391349
12 week	171-12 week	mmu-miR-466a-3p-002586	40	0.00909495	0.0167294
12 week	171-12 week	mmu-miR-466b-3-3p-002500	36.69	0.0902007	0.165917
12 week	171-12 week	mmu-miR-466d-5p-002534	40	0.00909495	0.0167294
12 week	171-12 week	mmu-miR-466E-5P-002718	40	0.00909495	0.0167294
12 week	171-12 week	mmu-miR-466g-241015_mat	35.358	0.227081	0.417696
12 week	171-12 week	mmu-miR-466h-4395646	40	0.00909495	0.0167294
12 week	171-12 week	mmu-miR-466J-002817	32.728	1.40569	2.58565
12 week	171-12 week	mmu-miR-466k-240990_mat	32.431	1.72702	3.1767
12 week	171-12 week	mmu-miR-467a-001826	40	0.00909495	0.0167294
12 week	171-12 week	mmu-miR-467a-4395717	33.705	0.71414	1.3136
12 week	171-12 week	mmu-miR-467b-001684	32.899	1.24858	2.29665
12 week	171-12 week	mmu-miR-467b-4381084	32.188	2.04384	3.75947
12 week	171-12 week	mmu-miR-467c-4395647	40	0.00909495	0.0167294
12 week	171-12 week	mmu-miR-467d-4395648	40	0.00909495	0.0167294
12 week	171-12 week	mmu-miR-467e#-002569	40	0.00909495	0.0167294
12 week	171-12 week	mmu-miR-467e-4395698	40	0.00909495	0.0167294
12 week	171-12 week	mmu-miR-467F-002886	27.264	62.0466	114.13
12 week	171-12 week	mmu-miR-467H-002809	35.013	0.288427	0.530538
12 week	171-12 week	mmu-miR-468-4373366	40	0.00909495	0.0167294
12 week	171-12 week	mmu-miR-469-4373367	40	0.00909495	0.0167294
12 week	171-12 week	mmu-miR-470#-002589	36.568	0.0981601	0.180557
12 week	171-12 week	mmu-miR-470-4395718	40	0.00909495	0.0167294
12 week	171-12 week	mmu-miR-471-002605	14.992	306873	564467
12 week	171-12 week	mmu-miR-483#-002560	40	0.00909495	0.0167294
12 week	171-12 week	mmu-miR-483-001291	40	0.00909495	0.0167294
12 week	171-12 week	mmu-miR-484-4381032	25.501	210.588	387.359
12 week	171-12 week	mmu-miR-485-3p-001943	31.011	4.62124	8.50039
12 week	171-12 week	mmu-miR-486-4378096	23.873	650.895	1197.27
12 week	171-12 week	mmu-miR-487b-001306	32.617	1.51811	2.79244
12 week	171-12 week	mmu-miR-487b-4378102	33.067	1.11132	2.04419
12 week	171-12 week	mmu-miR-488#-002014	40	0.00909495	0.0167294
12 week	171-12 week	mmu-miR-488-4381074	40	0.00909495	0.0167294
12 week	171-12 week	mmu-miR-489-4378114	33.84	0.650347	1.19626
12 week	171-12 week	mmu-miR-490-4373215	40	0.00909495	0.0167294
12 week	171-12 week	mmu-miR-491-4381053	30.748	5.54536	10.2002
12 week	171-12 week	mmu-miR-493-4395649	40	0.00909495	0.0167294
12 week	171-12 week	mmu-miR-494-001293	32.301	1.88986	3.47625
12 week	171-12 week	mmu-miR-494-4395476	29.436	13.7683	25.3257
12 week	171-12 week	mmu-miR-495-4381078	30.081	8.80475	16.1956
12 week	171-12 week	mmu-miR-496-4386771	34.344	0.458591	0.843539
12 week	171-12 week	mmu-miR-497-4381046	28.236	31.6313	58.1831
12 week	171-12 week	mmu-miR-499-4381047	40	0.00909495	0.0167294
12 week	171-12 week	mmu-miR-500-4395736	32.797	1.34004	2.4649
12 week	171-12 week	mmu-miR-501-001356	40	0.00909495	0.0167294
12 week	171-12 week	mmu-miR-501-3p-4381069	37.151	0.0655291	0.120535
12 week	171-12 week	mmu-miR-503#-002536	32.808	1.32987	2.44618
12 week	171-12 week	mmu-miR-503-4395586	31.294	3.79811	6.9863
12 week	171-12 week	mmu-miR-504-4395195	40	0.00909495	0.0167294
12 week	171-12 week	mmu-miR-505-4381071	40	0.00909495	0.0167294
12 week	171-12 week	mmu-miR-509-3p-4395651	40	0.00909495	0.0167294
12 week	171-12 week	mmu-miR-509-5p-4395650	40	0.00909495	0.0167294
12 week	171-12 week	mmu-miR-511-4395679	31.259	3.89138	7.15786
12 week	171-12 week	mmu-miR-532-3p-4395466	29.591	12.3658	22.7458
12 week	171-12 week	mmu-miR-532-5p-4380928	27.949	38.5934	70.9893
12 week	171-12 week	mmu-miR-539-4378103	27.444	54.7687	100.742
12 week	171-12 week	mmu-miR-540-3p-4378119	31.868	2.55139	4.69306
12 week	171-12 week	mmu-miR-540-5p-4395691	40	0.00909495	0.0167294
12 week	171-12 week	mmu-miR-541-002562	34.394	0.44297	0.814806
12 week	171-12 week	mmu-miR-542-3p-4378101	40	0.00909495	0.0167294
12 week	171-12 week	mmu-miR-542-5p-4395693	34.051	0.56186	1.03349
12 week	171-12 week	mmu-miR-543-001298	38.529	0.0252125	0.0463762
12 week	171-12 week	mmu-miR-543-4395487	34.061	0.557978	1.02635
12 week	171-12 week	mmu-miR-544-4395680	35.072	0.27687	0.50928
12 week	171-12 week	mmu-miR-546-4381044	32.708	1.42531	2.62175
12 week	171-12 week	mmu-miR-547-4395694	36.358	0.113541	0.208848
12 week	171-12 week	mmu-miR-551b-4380945	40	0.00909495	0.0167294
12 week	171-12 week	mmu-miR-574-3p-4395460	27.979	37.7991	69.5283
12 week	171-12 week	mmu-miR-582-3p-4395697	40	0.00909495	0.0167294
12 week	171-12 week	mmu-miR-582-5p-4395696	38.267	0.0302333	0.0556116
12 week	171-12 week	mmu-miR-590-5p-4395176	39.499	0.0128711	0.0236753
12 week	171-12 week	mmu-miR-592-002017	32.814	1.32435	2.43603
12 week	171-12 week	mmu-miR-598-4395606	40	0.00909495	0.0167294
12 week	171-12 week	mmu-miR-599-241117_mat	40	0.00909495	0.0167294
12 week	171-12 week	mmu-miR-615-3p-4386777	32.058	2.23656	4.11397
12 week	171-12 week	mmu-miR-615-5p-4395464	40	0.00909495	0.0167294
12 week	171-12 week	mmu-miR-652-4395463	30.522	6.48579	11.9301
12 week	171-12 week	mmu-miR-654-3p-4395350	40	0.00909495	0.0167294
12 week	171-12 week	mmu-miR-654-5p-4395652	40	0.00909495	0.0167294
12 week	171-12 week	mmu-miR-665-4395737	40	0.00909495	0.0167294
12 week	171-12 week	mmu-miR-666-3p-002448	40	0.00909495	0.0167294
12 week	171-12 week	mmu-miR-666-5p-4386770	34.838	0.325624	0.598958
12 week	171-12 week	mmu-miR-667-4386769	31.529	3.2272	5.93616
12 week	171-12 week	mmu-miR-668-4386767	40	0.00909495	0.0167294
12 week	171-12 week	mmu-miR-669a-4381091	40	0.00909495	0.0167294
12 week	171-12 week	mmu-miR-669C-002646	40	0.00909495	0.0167294
12 week	171-12 week	mmu-miR-669D-002808	40	0.00909495	0.0167294
12 week	171-12 week	mmu-miR-669E-002774	40	0.00909495	0.0167294
12 week	171-12 week	mmu-miR-669G-002813	40	0.00909495	0.0167294
12 week	171-12 week	mmu-miR-669H-5P-002906	40	0.00909495	0.0167294
12 week	171-12 week	mmu-miR-669l-121149_mat	40	0.00909495	0.0167294
12 week	171-12 week	mmu-miR-669m-121190_mat	40	0.00909495	0.0167294
12 week	171-12 week	mmu-miR-669n-197143_mat	37.088	0.068454	0.125915
12 week	171-12 week	mmu-miR-669o-121176_mat	40	0.00909495	0.0167294
12 week	171-12 week	mmu-miR-670-4395561	40	0.00909495	0.0167294
12 week	171-12 week	mmu-miR-671-3p-4395433	33.327	0.928054	1.70708
12 week	171-12 week	mmu-miR-672-4395438	33.417	0.871928	1.60384
12 week	171-12 week	mmu-miR-673-001954	32.318	1.86772	3.43552
12 week	171-12 week	mmu-miR-673-3p-002449	32.016	2.30263	4.23549
12 week	171-12 week	mmu-miR-674#-001956	30.805	5.33054	9.80507
12 week	171-12 week	mmu-miR-674-4395193	30.591	6.18289	11.3729
12 week	171-12 week	mmu-miR-675-3p-4386762	32.344	1.83436	3.37416
12 week	171-12 week	mmu-miR-675-5p-4386761	40	0.00909495	0.0167294
12 week	171-12 week	mmu-miR-676#-001958	32.522	1.62145	2.98251
12 week	171-12 week	mmu-miR-676-4386776	28.955	19.2166	35.3473
12 week	171-12 week	mmu-miR-677-4381075	40	0.00909495	0.0167294
12 week	171-12 week	mmu-miR-679-4381077	40	0.00909495	0.0167294
12 week	171-12 week	mmu-miR-680-4381079	35	0.291038	0.53534
12 week	171-12 week	mmu-miR-682-4381081	34.651	0.370689	0.681851
12 week	171-12 week	mmu-miR-683-4381082	40	0.00909495	0.0167294
12 week	171-12 week	mmu-miR-684-4381083	38.965	0.0186366	0.0342804
12 week	171-12 week	mmu-miR-685-4386748	31.103	4.33575	7.97524
12 week	171-12 week	mmu-miR-686-4381085	40	0.00909495	0.0167294
12 week	171-12 week	mmu-miR-687-4386750	29.966	9.53532	17.5394
12 week	171-12 week	mmu-miR-688-001675	40	0.00909495	0.0167294
12 week	171-12 week	mmu-miR-690-001677	29.691	11.5377	21.2226
12 week	171-12 week	mmu-miR-691-001678	40	0.00909495	0.0167294
12 week	171-12 week	mmu-miR-692-001679	34.811	0.331776	0.610273
12 week	171-12 week	mmu-miR-693-001680	40	0.00909495	0.0167294
12 week	171-12 week	mmu-miR-693-3p-002036	40	0.00909495	0.0167294
12 week	171-12 week	mmu-miR-694-001681	35.689	0.180526	0.332063
12 week	171-12 week	mmu-miR-695-001627	40	0.00909495	0.0167294
12 week	171-12 week	mmu-miR-696-001628	29.626	12.0694	22.2006
12 week	171-12 week	mmu-miR-697-001631	40	0.00909495	0.0167294
12 week	171-12 week	mmu-miR-698-001632	40	0.00909495	0.0167294
12 week	171-12 week	mmu-miR-700-001634	34.123	0.534507	0.98318
12 week	171-12 week	mmu-miR-701-001635	40	0.00909495	0.0167294
12 week	171-12 week	mmu-miR-702-001636	40	0.00909495	0.0167294
12 week	171-12 week	mmu-miR-704-001639	35.424	0.216927	0.399019
12 week	171-12 week	mmu-miR-706-001641	32.167	2.07381	3.81459
12 week	171-12 week	mmu-miR-707-001642	40	0.00909495	0.0167294
12 week	171-12 week	mmu-miR-708-4395452	31.974	2.37065	4.3606
12 week	171-12 week	mmu-miR-710-001645	40	0.00909495	0.0167294
12 week	171-12 week	mmu-miR-711-001646	40	0.00909495	0.0167294
12 week	171-12 week	mmu-miR-712#-001961	40	0.00909495	0.0167294
12 week	171-12 week	mmu-miR-712-002636	33.767	0.684102	1.25835
12 week	171-12 week	mmu-miR-713-001648	40	0.00909495	0.0167294
12 week	171-12 week	mmu-miR-715-001649	34.902	0.311495	0.572969
12 week	171-12 week	mmu-miR-717-001652	40	0.00909495	0.0167294
12 week	171-12 week	mmu-miR-718-001656	40	0.00909495	0.0167294
12 week	171-12 week	mmu-miR-719-001673	40	0.00909495	0.0167294
12 week	171-12 week	mmu-miR-720-001629	23.844	664.111	1221.58
12 week	171-12 week	mmu-miR-721-001657	40	0.00909495	0.0167294
12 week	171-12 week	mmu-miR-741-4395587	35.877	0.15847	0.291492
12 week	171-12 week	mmu-miR-742#-002458	40	0.00909495	0.0167294
12 week	171-12 week	mmu-miR-742-4395573	40	0.00909495	0.0167294
12 week	171-12 week	mmu-miR-743a-4395599	40	0.00909495	0.0167294
12 week	171-12 week	mmu-miR-743b-3p-4395601	40	0.00909495	0.0167294
12 week	171-12 week	mmu-miR-743b-5p-4395600	40	0.00909495	0.0167294
12 week	171-12 week	mmu-miR-744-4395435	29.908	9.92646	18.2589
12 week	171-12 week	mmu-miR-758-002025	40	0.00909495	0.0167294
12 week	171-12 week	mmu-miR-759-002034	40	0.00909495	0.0167294
12 week	171-12 week	mmu-miR-761-002030	40	0.00909495	0.0167294
12 week	171-12 week	mmu-miR-762-002028	40	0.00909495	0.0167294
12 week	171-12 week	mmu-miR-763-002033	40	0.00909495	0.0167294
12 week	171-12 week	mmu-miR-764-3p-002032	40	0.00909495	0.0167294
12 week	171-12 week	mmu-miR-764-5p-002031	40	0.00909495	0.0167294
12 week	171-12 week	mmu-miR-767-241081_mat	40	0.00909495	0.0167294
12 week	171-12 week	mmu-miR-770-3p-4395564	40	0.00909495	0.0167294
12 week	171-12 week	mmu-miR-770-5p-002608	40	0.00909495	0.0167294
12 week	171-12 week	mmu-miR-7a-4378130	37.629	0.0470481	0.086541
12 week	171-12 week	mmu-miR-7b-4395685	40	0.00909495	0.0167294
12 week	171-12 week	mmu-miR-802-4395566	40	0.00909495	0.0167294
12 week	171-12 week	mmu-miR-804-002044	33.861	0.640949	1.17897
12 week	171-12 week	mmu-miR-805-002045	24.936	311.541	573.054
12 week	171-12 week	mmu-miR-871-4395465	40	0.00909495	0.0167294
12 week	171-12 week	mmu-miR-872#-002542	29.267	15.4794	28.4731
12 week	171-12 week	mmu-miR-872-4395375	30.499	6.59001	12.1218
12 week	171-12 week	mmu-miR-873-4395467	40	0.00909495	0.0167294
12 week	171-12 week	mmu-miR-874-4395379	40	0.00909495	0.0167294
12 week	171-12 week	mmu-miR-875-3p-4395677	40	0.00909495	0.0167294
12 week	171-12 week	mmu-miR-876-3p-4395594	40	0.00909495	0.0167294
12 week	171-12 week	mmu-miR-876-5p-4395593	40	0.00909495	0.0167294
12 week	171-12 week	mmu-miR-877#-002548	30.476	6.69591	12.3166
12 week	171-12 week	mmu-miR-878-3p-002541	39.952	0.00940264	0.0172954
12 week	171-12 week	mmu-miR-878-5p-4395670	40	0.00909495	0.0167294
12 week	171-12 week	mmu-miR-879#-002473	40	0.00909495	0.0167294
12 week	171-12 week	mmu-miR-879-4395602	40	0.00909495	0.0167294
12 week	171-12 week	mmu-miR-880-002665	40	0.00909495	0.0167294
12 week	171-12 week	mmu-miR-881#-002475	40	0.00909495	0.0167294
12 week	171-12 week	mmu-miR-881-4395739	40	0.00909495	0.0167294
12 week	171-12 week	mmu-miR-882-002610	40	0.00909495	0.0167294
12 week	171-12 week	mmu-miR-883a-3p-4395591	40	0.00909495	0.0167294
12 week	171-12 week	mmu-miR-883a-5p-4395741	40	0.00909495	0.0167294
12 week	171-12 week	mmu-miR-883b-3p-4395695	40	0.00909495	0.0167294
12 week	171-12 week	mmu-miR-883B-5P-002669	40	0.00909495	0.0167294
12 week	171-12 week	mmu-miR-92a#-002496	40	0.00909495	0.0167294
12 week	171-12 week	mmu-miR-92a-4373013	28.131	34.0193	62.5756
12 week	171-12 week	mmu-miR-93-4373302	28.286	30.5538	56.2012
12 week	171-12 week	mmu-miR-9-4373285	35.344	0.229295	0.42177
12 week	171-12 week	mmu-miR-96-4373372	40	0.00909495	0.0167294
12 week	171-12 week	mmu-miR-98-4373009	32.003	2.32347	4.27383
12 week	171-12 week	mmu-miR-99a-4373008	31.739	2.79003	5.13203
12 week	171-12 week	mmu-miR-99b-4373007	28.947	19.3234	35.5439
12 week	171-12 week	rno-miR-1#-001351	33.43	0.864106	1.58945
12 week	171-12 week	rno-miR-105-241087_mat	40	0.00909495	0.0167294
12 week	171-12 week	rno-miR-125b#-002074	40	0.00909495	0.0167294
12 week	171-12 week	rno-miR-135a#-002075	36.473	0.104841	0.192847
12 week	171-12 week	rno-miR-1-4395765	20.607	6261.45	11517.4
12 week	171-12 week	rno-miR-146B-002755	27.48	53.419	98.2598
12 week	171-12 week	rno-miR-148b-5p-002058	40	0.00909495	0.0167294
12 week	171-12 week	rno-miR-17-3p-4395779	40	0.00909495	0.0167294
12 week	171-12 week	rno-miR-190b-4395749	33.881	0.632124	1.16274
12 week	171-12 week	rno-miR-196c-4395750	31.155	4.18225	7.6929
12 week	171-12 week	rno-miR-204#-002076	32.381	1.78792	3.28872
12 week	171-12 week	rno-miR-207-4381096	40	0.00909495	0.0167294
12 week	171-12 week	rno-miR-20a#-001336	40	0.00909495	0.0167294
12 week	171-12 week	rno-miR-20b-001326	30.253	7.81519	14.3754
12 week	171-12 week	rno-miR-20b-3p-4395753	40	0.00909495	0.0167294
12 week	171-12 week	rno-miR-219-1-3p-4395778	40	0.00909495	0.0167294
12 week	171-12 week	rno-miR-219-2-3p-4395501	40	0.00909495	0.0167294
12 week	171-12 week	rno-miR-220-241101_mat	40	0.00909495	0.0167294
12 week	171-12 week	rno-miR-224-4373187	32.537	1.60468	2.95167
12 week	171-12 week	rno-miR-24-1#-002079	40	0.00909495	0.0167294
12 week	171-12 week	rno-miR-25#-002080	40	0.00909495	0.0167294
12 week	171-12 week	rno-miR-293-241102_mat	40	0.00909495	0.0167294
12 week	171-12 week	rno-miR-294-241093_mat	40	0.00909495	0.0167294
12 week	171-12 week	rno-miR-29b-1#-002082	40	0.00909495	0.0167294
12 week	171-12 week	rno-miR-29c#-001818	29.952	9.6283	17.7105
12 week	171-12 week	rno-miR-327-4381108	40	0.00909495	0.0167294
12 week	171-12 week	rno-miR-333-4381109	40	0.00909495	0.0167294
12 week	171-12 week	rno-miR-336-4381111	40	0.00909495	0.0167294
12 week	171-12 week	rno-miR-339-3p-4395760	40	0.00909495	0.0167294
12 week	171-12 week	rno-miR-343-4381123	40	0.00909495	0.0167294
12 week	171-12 week	rno-miR-344-3p-4381112	40	0.00909495	0.0167294
12 week	171-12 week	rno-miR-344-5p-4395761	40	0.00909495	0.0167294
12 week	171-12 week	rno-miR-345-3p-4395762	30.893	5.01511	9.22487
12 week	171-12 week	rno-miR-346-4381113	40	0.00909495	0.0167294
12 week	171-12 week	rno-miR-347-4381114	40	0.00909495	0.0167294
12 week	171-12 week	rno-miR-349-4381115	40	0.00909495	0.0167294
12 week	171-12 week	rno-miR-350-001337	29.973	9.48917	17.4545
12 week	171-12 week	rno-miR-351-4395764	33.447	0.853985	1.57083
12 week	171-12 week	rno-miR-352-001339	30.244	7.8641	14.4653
12 week	171-12 week	rno-miR-377-4381100	40	0.00909495	0.0167294
12 week	171-12 week	rno-miR-379#-002081	34.272	0.482059	0.886707
12 week	171-12 week	rno-miR-381-4381102	32.101	2.17088	3.99315
12 week	171-12 week	rno-miR-382#-001354	33.233	0.990535	1.82201
12 week	171-12 week	rno-miR-409-3P-002679	31.345	3.66619	6.74365
12 week	171-12 week	rno-miR-409-5p-4381098	40	0.00909495	0.0167294
12 week	171-12 week	rno-miR-421-4381122	40	0.00909495	0.0167294
12 week	171-12 week	rno-miR-450a-4381124	40	0.00909495	0.0167294
12 week	171-12 week	rno-miR-465-241132_mat	40	0.00909495	0.0167294
12 week	171-12 week	rno-miR-466b-4395767	40	0.00909495	0.0167294
12 week	171-12 week	rno-miR-466c-4395768	40	0.00909495	0.0167294
12 week	171-12 week	rno-miR-489-001353	33.072	1.10748	2.03712
12 week	171-12 week	rno-miR-504-007334	40	0.00909495	0.0167294
12 week	171-12 week	rno-miR-505-4381097	40	0.00909495	0.0167294
12 week	171-12 week	rno-miR-513-241072_mat	40	0.00909495	0.0167294
12 week	171-12 week	rno-miR-532-5p-4395752	31.812	2.65237	4.87881
12 week	171-12 week	rno-miR-543-4395766	40	0.00909495	0.0167294
12 week	171-12 week	rno-miR-547-241078_mat	40	0.00909495	0.0167294
12 week	171-12 week	rno-miR-551B-002760	40	0.00909495	0.0167294
12 week	171-12 week	rno-miR-598-5p-4395754	40	0.00909495	0.0167294
12 week	171-12 week	rno-miR-632-241110_mat	29.924	9.81699	18.0575
12 week	171-12 week	rno-miR-653-241125_mat	40	0.00909495	0.0167294
12 week	171-12 week	rno-miR-664-001323	28.021	36.7146	67.5334
12 week	171-12 week	rno-miR-666-241074_mat	40	0.00909495	0.0167294
12 week	171-12 week	rno-miR-673-4395755	36.259	0.121606	0.223683
12 week	171-12 week	rno-miR-7#-001338	27.836	41.7377	76.7731
12 week	171-12 week	rno-miR-711-241136_mat	40	0.00909495	0.0167294
12 week	171-12 week	rno-miR-742-4395756	40	0.00909495	0.0167294
12 week	171-12 week	rno-miR-743a-002056	32.974	1.18532	2.1803
12 week	171-12 week	rno-miR-743b-4395769	37.679	0.0454455	0.0835931
12 week	171-12 week	rno-miR-758-4395180	33.435	0.861116	1.58395
12 week	171-12 week	rno-miR-760-5p-4395758	40	0.00909495	0.0167294
12 week	171-12 week	rno-miR-7a#-002062	26.462	108.179	198.987
12 week	171-12 week	rno-miR-871-4395770	40	0.00909495	0.0167294
12 week	171-12 week	rno-miR-876-241138_mat	40	0.00909495	0.0167294
12 week	171-12 week	rno-miR-878-4395771	40	0.00909495	0.0167294
12 week	171-12 week	rno-miR-880-002666	40	0.00909495	0.0167294
12 week	171-12 week	rno-miR-881-4395773	40	0.00909495	0.0167294
12 week	171-12 week	rno-miR-99a#-002073	35.389	0.222254	0.408817
12 week	171-12 week	snoRNA135-001230	27.802	42.7331	78.6039
12 week	171-12 week	snoRNA135-4380912	27.049	72.0178	132.471
12 week	171-12 week	snoRNA202-001232	24.267	495.342	911.14
12 week	171-12 week	snoRNA202-4380914	23.753	707.35	1301.11
12 week	171-12 week	U87-001712	30.449	6.82241	12.5492
12 week	171-12 week	U87-4386735	29.525	12.9446	23.8105
12 week	171-12 week	Y1-001727	29.7	11.4659	21.0906
12 week	171-12 week	Y1-4386739	28.631	24.0553	44.2476
12 week	172-12 week	ath-miR159a-000338	40	0.00909495	0.0149301
12 week	172-12 week	ath-miR159a-4373390	40	0.00909495	0.0149301
12 week	172-12 week	hsa-let-7b#-002404	40	0.00909495	0.0149301
12 week	172-12 week	hsa-let-7e#-002407	40	0.00909495	0.0149301
12 week	172-12 week	hsa-let-7f-1#-002417	32.468	1.68329	2.76326
12 week	172-12 week	hsa-let-7i#-002172	34.624	0.377692	0.620014
12 week	172-12 week	hsa-miR-106b#-002380	33.254	0.976221	1.60255
12 week	172-12 week	hsa-miR-10a#-002288	40	0.00909495	0.0149301
12 week	172-12 week	hsa-miR-1197-002810	40	0.00909495	0.0149301
12 week	172-12 week	hsa-miR-124#-002197	40	0.00909495	0.0149301
12 week	172-12 week	hsa-miR-127-5p-002229	40	0.00909495	0.0149301
12 week	172-12 week	hsa-miR-136#-002100	30.292	7.60675	12.4872
12 week	172-12 week	hsa-miR-136-000592	34.981	0.294897	0.484099
12 week	172-12 week	hsa-miR-140-3p-002234	29.059	17.8801	29.3517
12 week	172-12 week	hsa-miR-143-000466	31.286	3.81923	6.2696
12 week	172-12 week	hsa-miR-144-002676	40	0.00909495	0.0149301
12 week	172-12 week	hsa-miR-148a#-002134	40	0.00909495	0.0149301
12 week	172-12 week	hsa-miR-149-002255	24.135	542.801	891.056
12 week	172-12 week	hsa-miR-151-5P-002642	29.032	18.2179	29.9062
12 week	172-12 week	hsa-miR-154#-000478	40	0.00909495	0.0149301
12 week	172-12 week	hsa-miR-15b#-002173	39.234	0.0154664	0.0253894
12 week	172-12 week	hsa-miR-183#-002270	40	0.00909495	0.0149301
12 week	172-12 week	hsa-miR-189-000488	34.904	0.311064	0.510638
12 week	172-12 week	hsa-miR-190b-002263	32.733	1.40083	2.29958
12 week	172-12 week	hsa-miR-196a-241070_mat	25.106	276.911	454.574
12 week	172-12 week	hsa-miR-200a#-001011	40	0.00909495	0.0149301
12 week	172-12 week	hsa-miR-200b#-002274	40	0.00909495	0.0149301
12 week	172-12 week	hsa-miR-200b-001800	40	0.00909495	0.0149301
12 week	172-12 week	hsa-miR-200c#-002286	40	0.00909495	0.0149301
12 week	172-12 week	hsa-miR-200c-000505	40	0.00909495	0.0149301
12 week	172-12 week	hsa-miR-206-000510	23.634	768.169	1261.02
12 week	172-12 week	hsa-miR-213-000516	30.157	8.35292	13.7121
12 week	172-12 week	hsa-miR-214#-002293	31.169	4.14186	6.79923
12 week	172-12 week	hsa-miR-214-000517	28.079	35.2678	57.8952
12 week	172-12 week	hsa-miR-218-2#-002294	40	0.00909495	0.0149301
12 week	172-12 week	hsa-miR-22#-002301	27.876	40.5964	66.6426
12 week	172-12 week	hsa-miR-22-000398	24.556	405.422	665.536
12 week	172-12 week	hsa-miR-223-000526	23.061	1142.74	1875.91
12 week	172-12 week	hsa-miR-23a#-002439	40	0.00909495	0.0149301
12 week	172-12 week	hsa-miR-26b#-002444	32.198	2.02972	3.33196
12 week	172-12 week	hsa-miR-27a#-002445	32.269	1.93225	3.17195
12 week	172-12 week	hsa-miR-27b#-002174	31.325	3.71736	6.10238
12 week	172-12 week	hsa-miR-28-3p-002446	36.386	0.111358	0.182804
12 week	172-12 week	hsa-miR-299-5p-000600	30.681	5.80897	9.53592
12 week	172-12 week	hsa-miR-29a#-002447	32.593	1.54358	2.53393
12 week	172-12 week	hsa-miR-29b-2#-002166	40	0.00909495	0.0149301
12 week	172-12 week	hsa-miR-30a-3p-000416	23.557	810.283	1330.15
12 week	172-12 week	hsa-miR-30c-1#-002108	40	0.00909495	0.0149301
12 week	172-12 week	hsa-miR-30c-2#-002110	40	0.00909495	0.0149301
12 week	172-12 week	hsa-miR-30d#-002305	29.6	12.2889	20.1733
12 week	172-12 week	hsa-miR-30e-3p-000422	24.352	467.001	766.623
12 week	172-12 week	hsa-miR-324-3p-000579	29.006	18.5491	30.45
12 week	172-12 week	hsa-miR-338-000548	34.799	0.334547	0.549188
12 week	172-12 week	hsa-miR-338-5P-002658	32.086	2.19357	3.60094
12 week	172-12 week	hsa-miR-33a#-002136	31.069	4.43914	7.28724
12 week	172-12 week	hsa-miR-340-000550	31.992	2.34125	3.84337
12 week	172-12 week	hsa-miR-363#-001283	40	0.00909495	0.0149301
12 week	172-12 week	hsa-miR-376a#-001287	33.676	0.728642	1.19613
12 week	172-12 week	hsa-miR-378-000567	27.32	59.6844	97.9771
12 week	172-12 week	hsa-miR-411#-002238	38.644	0.0232807	0.0382173
12 week	172-12 week	hsa-miR-412-001023	40	0.00909495	0.0149301
12 week	172-12 week	hsa-miR-421-002700	32.59	1.54679	2.5392
12 week	172-12 week	hsa-miR-423-3P-002626	28.793	21.5003	35.2945
12 week	172-12 week	hsa-miR-425-001104	32.968	1.19026	1.95392
12 week	172-12 week	hsa-miR-431#-002312	40	0.00909495	0.0149301
12 week	172-12 week	hsa-miR-455-001280	32.642	1.49204	2.44931
12 week	172-12 week	hsa-miR-485-5p-001036	40	0.00909495	0.0149301
12 week	172-12 week	hsa-miR-493-3p-001282	40	0.00909495	0.0149301
12 week	172-12 week	hsa-miR-590-3P-002677	40	0.00909495	0.0149301
12 week	172-12 week	hsa-miR-653-002292	40	0.00909495	0.0149301
12 week	172-12 week	hsa-miR-671-5p-197646_mat	35.017	0.287629	0.472169
12 week	172-12 week	hsa-miR-708#-002342	40	0.00909495	0.0149301
12 week	172-12 week	hsa-miR-744#-002325	34.313	0.468552	0.769169
12 week	172-12 week	hsa-miR-875-5p-002203	36.654	0.0924798	0.151814
12 week	172-12 week	hsa-miR-9#-002231	40	0.00909495	0.0149301
12 week	172-12 week	hsa-miR-93#-002139	27.955	38.4332	63.0914
12 week	172-12 week	hsa-miR-935-002178	40	0.00909495	0.0149301
12 week	172-12 week	hsa-miR-99b#-002196	40	0.00909495	0.0149301
12 week	172-12 week	Mamm U6-001973	20.64	6119.85	10046.3
12 week	172-12 week	Mamm U6-001973	19.132	17405.8	28573.1
12 week	172-12 week	Mamm U6-001973	20.757	5643.13	9263.7
12 week	172-12 week	Mamm U6-001973	20.435	7054.27	11580.2
12 week	172-12 week	MammU6-4395470	20.975	4851.72	7964.52
12 week	172-12 week	MammU6-4395470	20.461	6928.28	11373.4
12 week	172-12 week	MammU6-4395470	20.923	5029.78	8256.83
12 week	172-12 week	MammU6-4395470	21.12	4387.79	7202.95
12 week	172-12 week	mmu-let-7a#-002478	31.664	2.93891	4.82448
12 week	172-12 week	mmu-let-7a-4373169	28.062	35.6859	58.5815
12 week	172-12 week	mmu-let-7b-4373168	28.42	27.8437	45.7079
12 week	172-12 week	mmu-let-7c-1#-002479	35.371	0.225045	0.36943
12 week	172-12 week	mmu-let-7c-4373167	26.512	104.494	171.537
12 week	172-12 week	mmu-let-7d#-001178	40	0.00909495	0.0149301
12 week	172-12 week	mmu-let-7d-4395394	26.559	101.145	166.038
12 week	172-12 week	mmu-let-7e-4395517	26.503	105.148	172.61
12 week	172-12 week	mmu-let-7f-4373164	29.211	16.0921	26.4166
12 week	172-12 week	mmu-let-7g#-002492	40	0.00909495	0.0149301
12 week	172-12 week	mmu-let-7g-4395393	26.238	126.35	207.414
12 week	172-12 week	mmu-let-7i-4395332	26.323	119.121	195.547
12 week	172-12 week	mmu-miR-100-4373160	29.772	10.9077	17.906
12 week	172-12 week	mmu-miR-101a#-002507	40	0.00909495	0.0149301
12 week	172-12 week	mmu-miR-101a-4395364	28.704	22.8684	37.5404
12 week	172-12 week	mmu-miR-101b-002531	27.101	69.4682	114.038
12 week	172-12 week	mmu-miR-103-4373158	30.381	7.15167	11.7401
12 week	172-12 week	mmu-miR-105-4395595	40	0.00909495	0.0149301
12 week	172-12 week	mmu-miR-106a-4395589	26.533	102.984	169.058
12 week	172-12 week	mmu-miR-106b-4373155	29.286	15.2769	25.0784
12 week	172-12 week	mmu-miR-107-4373154	32.587	1.55001	2.54448
12 week	172-12 week	mmu-miR-10a-4373153	32.714	1.4194	2.33007
12 week	172-12 week	mmu-miR-10b#-002572	33.358	0.908324	1.49109
12 week	172-12 week	mmu-miR-10b-001181	32.136	2.11885	3.47827
12 week	172-12 week	mmu-miR-10b-4395329	27.147	67.2882	110.459
12 week	172-12 week	mmu-miR-1186-002825	40	0.00909495	0.0149301
12 week	172-12 week	mmu-miR-1188-002866	34.287	0.477073	0.783157
12 week	172-12 week	mmu-miR-1191-002892	30.623	6.04726	9.92711
12 week	172-12 week	mmu-miR-1192-002806	40	0.00909495	0.0149301
12 week	172-12 week	mmu-miR-1193-002794	33.221	0.998809	1.63963
12 week	172-12 week	mmu-miR-1194-002793	40	0.00909495	0.0149301
12 week	172-12 week	mmu-miR-1195-002839	40	0.00909495	0.0149301
12 week	172-12 week	mmu-miR-1198-002780	31.414	3.49497	5.7373
12 week	172-12 week	mmu-miR-1199-240984_mat	40	0.00909495	0.0149301
12 week	172-12 week	mmu-miR-1224-240985_mat	40	0.00909495	0.0149301
12 week	172-12 week	mmu-miR-122-4395356	40	0.00909495	0.0149301
12 week	172-12 week	mmu-miR-124-4373295	34.355	0.455108	0.7471
12 week	172-12 week	mmu-miR-125a-3p-4395310	40	0.00909495	0.0149301
12 week	172-12 week	mmu-miR-125a-5p-4395309	28.59	24.7487	40.6272
12 week	172-12 week	mmu-miR-125b#-002508	32.203	2.0227	3.32044
12 week	172-12 week	mmu-miR-125b-3p-4395489	40	0.00909495	0.0149301
12 week	172-12 week	mmu-miR-125b-5p-4373148	24.249	501.561	823.356
12 week	172-12 week	mmu-miR-126-3p-4395339	21.447	3497.92	5742.14
12 week	172-12 week	mmu-miR-126-5p-4373269	25.961	153.095	251.318
12 week	172-12 week	mmu-miR-127-4373147	28.406	28.1152	46.1536
12 week	172-12 week	mmu-miR-1274a-121150_mat	24.076	565.46	928.252
12 week	172-12 week	mmu-miR-128a-4395327	29.913	9.89213	16.2388
12 week	172-12 week	mmu-miR-129-3p-4373297	31.973	2.37229	3.89432
12 week	172-12 week	mmu-miR-129-5p-4373171	40	0.00909495	0.0149301
12 week	172-12 week	mmu-miR-1-2-AS-002882	38.491	0.0258854	0.0424931
12 week	172-12 week	mmu-miR-1306-121155_mat	31.775	2.72127	4.46721
12 week	172-12 week	mmu-miR-130a-4373145	30.778	5.43124	8.91585
12 week	172-12 week	mmu-miR-130b#-002460	40	0.00909495	0.0149301
12 week	172-12 week	mmu-miR-130b-4373144	39.389	0.0138909	0.0228031
12 week	172-12 week	mmu-miR-132-4373143	28.029	36.5116	59.9369
12 week	172-12 week	mmu-miR-133a#-001637	30.484	6.65889	10.9311
12 week	172-12 week	mmu-miR-133a-4395357	16.747	90918.2	149250
12 week	172-12 week	mmu-miR-133b-4395358	19.041	18539.1	30433.5
12 week	172-12 week	mmu-miR-134-4373299	32.903	1.24512	2.04397
12 week	172-12 week	mmu-miR-135a-4373140	40	0.00909495	0.0149301
12 week	172-12 week	mmu-miR-135b-4395372	39.484	0.0130056	0.0213499
12 week	172-12 week	mmu-miR-136#-002512	40	0.00909495	0.0149301
12 week	172-12 week	mmu-miR-136-4395641	29.339	14.7259	24.1738
12 week	172-12 week	mmu-miR-137-4373301	40	0.00909495	0.0149301
12 week	172-12 week	mmu-miR-138#-002554	34.328	0.463706	0.761214
12 week	172-12 week	mmu-miR-138-4395395	29.769	10.9305	17.9433
12 week	172-12 week	mmu-miR-139-3p-4395676	40	0.00909495	0.0149301
12 week	172-12 week	mmu-miR-139-5p-4395400	26.166	132.816	218.028
12 week	172-12 week	mmu-miR-140-4373374	26.758	88.1129	144.645
12 week	172-12 week	mmu-miR-141#-002513	32.629	1.50554	2.47147
12 week	172-12 week	mmu-miR-141-4373137	35.415	0.218284	0.358333
12 week	172-12 week	mmu-miR-142-3p-4373136	29.771	10.9153	17.9184
12 week	172-12 week	mmu-miR-142-5p-4395359	35.384	0.223026	0.366116
12 week	172-12 week	mmu-miR-143-4395360	26.181	131.442	215.773
12 week	172-12 week	mmu-miR-1-4395333	20.523	6636.84	10894.9
12 week	172-12 week	mmu-miR-145#-002514	40	0.00909495	0.0149301
12 week	172-12 week	mmu-miR-145-4395389	23.091	1119.22	1837.3
12 week	172-12 week	mmu-miR-146a-4373132	26.593	98.7891	162.171
12 week	172-12 week	mmu-miR-146b#-002453	40	0.00909495	0.0149301
12 week	172-12 week	mmu-miR-146b-4373178	29.515	13.0347	21.3975
12 week	172-12 week	mmu-miR-147-4395373	40	0.00909495	0.0149301
12 week	172-12 week	mmu-miR-148a-4373130	28.922	19.6612	32.2756
12 week	172-12 week	mmu-miR-148b-4373129	32.639	1.49514	2.4544
12 week	172-12 week	mmu-miR-150#-002570	38.004	0.036279	0.0595552
12 week	172-12 week	mmu-miR-150-4373127	25.002	297.61	488.553
12 week	172-12 week	mmu-miR-151-3p-4373304	30.452	6.80824	11.1763
12 week	172-12 week	mmu-miR-152-4395170	27.948	38.6201	63.3983
12 week	172-12 week	mmu-miR-153-4373305	40	0.00909495	0.0149301
12 week	172-12 week	mmu-miR-154-4373270	40	0.00909495	0.0149301
12 week	172-12 week	mmu-miR-155-4395701	29.186	16.3734	26.8783
12 week	172-12 week	mmu-miR-15a#-002488	33.408	0.877384	1.4403
12 week	172-12 week	mmu-miR-15a-4373123	29.463	13.5131	22.1829
12 week	172-12 week	mmu-miR-15b-4373122	30.161	8.3298	13.6741
12 week	172-12 week	mmu-miR-16#-002489	36.448	0.106674	0.175115
12 week	172-12 week	mmu-miR-16-4373121	23.195	1041.38	1709.52
12 week	172-12 week	mmu-miR-17#-002543	34.181	0.513445	0.842865
12 week	172-12 week	mmu-miR-17-4395419	26.167	132.724	217.877
12 week	172-12 week	mmu-miR-181A-2#-002687	40	0.00909495	0.0149301
12 week	172-12 week	mmu-miR-181a-4373117	27.689	46.2148	75.8656
12 week	172-12 week	mmu-miR-181c-4373115	30.854	5.15253	8.45833
12 week	172-12 week	mmu-miR-182-4395729	30.768	5.46902	8.97787
12 week	172-12 week	mmu-miR-183-4395380	40	0.00909495	0.0149301
12 week	172-12 week	mmu-miR-1839-3p-121203_mat	31.047	4.50735	7.39921
12 week	172-12 week	mmu-miR-1839-5p-121135_mat	32.233	1.98107	3.2521
12 week	172-12 week	mmu-miR-184-4373113	37.061	0.0697472	0.114496
12 week	172-12 week	mmu-miR-185-4395382	30.869	5.09924	8.37084
12 week	172-12 week	mmu-miR-186#-002574	32.943	1.21107	1.98807
12 week	172-12 week	mmu-miR-186-4395396	28.707	22.8208	37.4624
12 week	172-12 week	mmu-miR-187-4373307	40	0.00909495	0.0149301
12 week	172-12 week	mmu-miR-188-3p-4395217	39.079	0.0172206	0.0282692
12 week	172-12 week	mmu-miR-188-5p-4395431	31.971	2.37558	3.89972
12 week	172-12 week	mmu-miR-1893-121170_mat	40	0.00909495	0.0149301
12 week	172-12 week	mmu-miR-1894-3p-241002_mat	31.731	2.80554	4.60554
12 week	172-12 week	mmu-miR-1894-5p-121144_mat	40	0.00909495	0.0149301
12 week	172-12 week	mmu-miR-1896-121128_mat	31.764	2.7421	4.5014
12 week	172-12 week	mmu-miR-1897-3p-121126_mat	40	0.00909495	0.0149301
12 week	172-12 week	mmu-miR-1897-5p-121199_mat	30.329	7.41415	12.171
12 week	172-12 week	mmu-miR-1898-121195_mat	40	0.00909495	0.0149301
12 week	172-12 week	mmu-miR-1899-121198_mat	40	0.00909495	0.0149301
12 week	172-12 week	mmu-miR-18a#-002490	40	0.00909495	0.0149301
12 week	172-12 week	mmu-miR-18a-4395533	40	0.00909495	0.0149301
12 week	172-12 week	mmu-miR-18b-4395596	40	0.00909495	0.0149301
12 week	172-12 week	mmu-miR-1900-121143_mat	40	0.00909495	0.0149301
12 week	172-12 week	mmu-miR-1901-121183_mat	35.452	0.212757	0.34926
12 week	172-12 week	mmu-miR-1902-121197_mat	40	0.00909495	0.0149301
12 week	172-12 week	mmu-miR-1903-121153_mat	35.343	0.229455	0.37667
12 week	172-12 week	mmu-miR-1904-121162_mat	26.747	88.7873	145.752
12 week	172-12 week	mmu-miR-190-4373110	32.373	1.79786	2.95134
12 week	172-12 week	mmu-miR-1905-121196_mat	30.952	4.81415	7.90285
12 week	172-12 week	mmu-miR-1906-121169_mat	40	0.00909495	0.0149301
12 week	172-12 week	mmu-miR-191#-002576	40	0.00909495	0.0149301
12 week	172-12 week	mmu-miR-191-4395410	24.563	403.46	662.315
12 week	172-12 week	mmu-miR-192-4373108	30.871	5.09217	8.35924
12 week	172-12 week	mmu-miR-1927-121193_mat	40	0.00909495	0.0149301
12 week	172-12 week	mmu-miR-1928-121164_mat	33.646	0.743952	1.22126
12 week	172-12 week	mmu-miR-193#-002577	30.649	5.93925	9.7498
12 week	172-12 week	mmu-miR-1930-121201_mat	34.118	0.536363	0.880486
12 week	172-12 week	mmu-miR-1931-121168_mat	40	0.00909495	0.0149301
12 week	172-12 week	mmu-miR-1932-121172_mat	40	0.00909495	0.0149301
12 week	172-12 week	mmu-miR-1933-3p-121145_mat	40	0.00909495	0.0149301
12 week	172-12 week	mmu-miR-1933-5p-121133_mat	40	0.00909495	0.0149301
12 week	172-12 week	mmu-miR-1934-121185_mat	40	0.00909495	0.0149301
12 week	172-12 week	mmu-miR-193-4395361	32.869	1.27481	2.09271
12 week	172-12 week	mmu-miR-1935-121192_mat	40	0.00909495	0.0149301
12 week	172-12 week	mmu-miR-1936-121158_mat	40	0.00909495	0.0149301
12 week	172-12 week	mmu-miR-1937b-241023_mat	20.34	7534.42	12368.4
12 week	172-12 week	mmu-miR-1937c-241011_mat	22.218	2049.82	3364.96
12 week	172-12 week	mmu-miR-1938-121194_mat	40	0.00909495	0.0149301
12 week	172-12 week	mmu-miR-1939-121180_mat	31.418	3.4853	5.72142
12 week	172-12 week	mmu-miR-193b-4395597	25.927	156.746	257.312
12 week	172-12 week	mmu-miR-1940-121187_mat	34.73	0.350936	0.576093
12 week	172-12 week	mmu-miR-1941-3p-121130_mat	34.044	0.564593	0.926828
12 week	172-12 week	mmu-miR-1941-5p-121140_mat	40	0.00909495	0.0149301
12 week	172-12 week	mmu-miR-1942-121136_mat	38.11	0.0337091	0.0553364
12 week	172-12 week	mmu-miR-1943-121174_mat	40	0.00909495	0.0149301
12 week	172-12 week	mmu-miR-1944-121189_mat	31.956	2.40041	3.94048
12 week	172-12 week	mmu-miR-194-4373106	30.234	7.9188	12.9994
12 week	172-12 week	mmu-miR-1945-121166_mat	40	0.00909495	0.0149301
12 week	172-12 week	mmu-miR-1946a-121178_mat	40	0.00909495	0.0149301
12 week	172-12 week	mmu-miR-1947-121156_mat	40	0.00909495	0.0149301
12 week	172-12 week	mmu-miR-1948-121171_mat	34.569	0.392368	0.644107
12 week	172-12 week	mmu-miR-1949-121182_mat	40	0.00909495	0.0149301
12 week	172-12 week	mmu-miR-1950-121146_mat	40	0.00909495	0.0149301
12 week	172-12 week	mmu-miR-1951-121165_mat	21.689	2957.74	4855.4
12 week	172-12 week	mmu-miR-1952-121167_mat	40	0.00909495	0.0149301
12 week	172-12 week	mmu-miR-1953-121159_mat	40	0.00909495	0.0149301
12 week	172-12 week	mmu-miR-1954-121137_mat	31.085	4.39019	7.20687
12 week	172-12 week	mmu-miR-195-4373105	25.086	280.777	460.92
12 week	172-12 week	mmu-miR-1956-121129_mat	40	0.00909495	0.0149301
12 week	172-12 week	mmu-miR-1957-121163_mat	29.226	15.9257	26.1434
12 week	172-12 week	mmu-miR-1958-121181_mat	40	0.00909495	0.0149301
12 week	172-12 week	mmu-miR-1959-121132_mat	40	0.00909495	0.0149301
12 week	172-12 week	mmu-miR-1960-121148_mat	40	0.00909495	0.0149301
12 week	172-12 week	mmu-miR-1961-197391_mat	29.39	14.2144	23.3342
12 week	172-12 week	mmu-miR-1962-121173_mat	40	0.00909495	0.0149301
12 week	172-12 week	mmu-miR-1963-121191_mat	40	0.00909495	0.0149301
12 week	172-12 week	mmu-miR-1964-121138_mat	40	0.00909495	0.0149301
12 week	172-12 week	mmu-miR-1965-121186_mat	40	0.00909495	0.0149301
12 week	172-12 week	mmu-miR-1966-121134_mat	40	0.00909495	0.0149301
12 week	172-12 week	mmu-miR-1967-121151_mat	40	0.00909495	0.0149301
12 week	172-12 week	mmu-miR-1968-121179_mat	38.648	0.0232163	0.0381116
12 week	172-12 week	mmu-miR-1969-121131_mat	38.146	0.0328783	0.0539727
12 week	172-12 week	mmu-miR-196a#-002477	35.155	0.261391	0.429096
12 week	172-12 week	mmu-miR-196b-4395326	29.259	15.5655	25.5521
12 week	172-12 week	mmu-miR-1970-121202_mat	40	0.00909495	0.0149301
12 week	172-12 week	mmu-miR-1971-121161_mat	29.537	12.8374	21.0737
12 week	172-12 week	mmu-miR-197-4373102	32.513	1.63159	2.6784
12 week	172-12 week	mmu-miR-1981-121200_mat	32.346	1.83182	3.0071
12 week	172-12 week	mmu-miR-1982.1-121157_mat	35.719	0.176811	0.290251
12 week	172-12 week	mmu-miR-1982.2-121154_mat	40	0.00909495	0.0149301
12 week	172-12 week	mmu-miR-199a-3p-4395415	24.968	304.707	500.204
12 week	172-12 week	mmu-miR-199a-5p-4373272	32.172	2.06663	3.39255
12 week	172-12 week	mmu-miR-199b-001131	33.331	0.925484	1.51926
12 week	172-12 week	mmu-miR-19a#-002544	40	0.00909495	0.0149301
12 week	172-12 week	mmu-miR-19a-4373099	27.721	45.2009	74.2013
12 week	172-12 week	mmu-miR-19b-4373098	24.362	463.775	761.327
12 week	172-12 week	mmu-miR-200a-4378069	40	0.00909495	0.0149301
12 week	172-12 week	mmu-miR-200b-4395362	40	0.00909495	0.0149301
12 week	172-12 week	mmu-miR-200c-4395411	32.409	1.75355	2.87861
12 week	172-12 week	mmu-miR-201-4395708	23.285	978.4	1606.13
12 week	172-12 week	mmu-miR-202-3p-4373311	30.546	6.37878	10.4713
12 week	172-12 week	mmu-miR-202-5p-4395709	40	0.00909495	0.0149301
12 week	172-12 week	mmu-miR-203#-002580	40	0.00909495	0.0149301
12 week	172-12 week	mmu-miR-203-4373095	30.173	8.26079	13.5608
12 week	172-12 week	mmu-miR-204-4373094	29.013	18.4594	30.3026
12 week	172-12 week	mmu-miR-205-4373093	40	0.00909495	0.0149301
12 week	172-12 week	mmu-miR-207-4373314	40	0.00909495	0.0149301
12 week	172-12 week	mmu-miR-208-4373091	40	0.00909495	0.0149301
12 week	172-12 week	mmu-miR-208b-4395401	40	0.00909495	0.0149301
12 week	172-12 week	mmu-miR-20a#-002491	33.234	0.989849	1.62492
12 week	172-12 week	mmu-miR-20a-4373286	26.969	76.1241	124.964
12 week	172-12 week	mmu-miR-20b#-002524	40	0.00909495	0.0149301
12 week	172-12 week	mmu-miR-20b-4373263	34.244	0.491506	0.80685
12 week	172-12 week	mmu-miR-21#-002493	40	0.00909495	0.0149301
12 week	172-12 week	mmu-miR-210-4373089	30.399	7.063	11.5945
12 week	172-12 week	mmu-miR-211-4373315	40	0.00909495	0.0149301
12 week	172-12 week	mmu-miR-212-002551	31.182	4.10471	6.73825
12 week	172-12 week	mmu-miR-2134-241120_mat	17.731	45966	75457.2
12 week	172-12 week	mmu-miR-2135-241140_mat	27.226	63.7026	104.573
12 week	172-12 week	mmu-miR-2136-241133_mat	40	0.00909495	0.0149301
12 week	172-12 week	mmu-miR-2138-241080_mat	24.129	545.064	894.77
12 week	172-12 week	mmu-miR-2139-241130_mat	40	0.00909495	0.0149301
12 week	172-12 week	mmu-miR-21-4373090	27.335	59.0671	96.9637
12 week	172-12 week	mmu-miR-214-4395417	28.959	19.1634	31.4584
12 week	172-12 week	mmu-miR-2146-241082_mat	22.14	2163.7	3551.89
12 week	172-12 week	mmu-miR-215-4373316	40	0.00909495	0.0149301
12 week	172-12 week	mmu-miR-216a-4395331	40	0.00909495	0.0149301
12 week	172-12 week	mmu-miR-216b-4395437	40	0.00909495	0.0149301
12 week	172-12 week	mmu-miR-217-001133	40	0.00909495	0.0149301
12 week	172-12 week	mmu-miR-217-4395686	40	0.00909495	0.0149301
12 week	172-12 week	mmu-miR-218-1#-002552	40	0.00909495	0.0149301
12 week	172-12 week	mmu-miR-2182-241119_mat	28.094	34.903	57.2964
12 week	172-12 week	mmu-miR-2183-241095_mat	30.982	4.71507	7.74021
12 week	172-12 week	mmu-miR-218-4373081	31.1	4.34477	7.13232
12 week	172-12 week	mmu-miR-219-4373080	40	0.00909495	0.0149301
12 week	172-12 week	mmu-miR-220-4395598	40	0.00909495	0.0149301
12 week	172-12 week	mmu-miR-221-4373077	30.412	6.99964	11.4905
12 week	172-12 week	mmu-miR-222-4395387	27.48	53.419	87.692
12 week	172-12 week	mmu-miR-223-4395406	26.21	128.826	211.479
12 week	172-12 week	mmu-miR-224-4395683	31.622	3.02573	4.96699
12 week	172-12 week	mmu-miR-23a-4373074	31.893	2.50755	4.11637
12 week	172-12 week	mmu-miR-23b-4373073	29.936	9.73567	15.982
12 week	172-12 week	mmu-miR-24-2#-002494	28.609	24.4249	40.0956
12 week	172-12 week	mmu-miR-24-4373072	21.87	2609	4282.9
12 week	172-12 week	mmu-miR-25-4373071	30.466	6.74249	11.0684
12 week	172-12 week	mmu-miR-26a-4395166	23.363	926.907	1521.6
12 week	172-12 week	mmu-miR-26b-4395167	25.821	168.696	276.929
12 week	172-12 week	mmu-miR-27a-4373287	28.115	34.3987	56.4684
12 week	172-12 week	mmu-miR-27b-4373068	28.316	29.925	49.1246
12 week	172-12 week	mmu-miR-28#-002545	28.999	18.6394	30.5981
12 week	172-12 week	mmu-miR-28-4373067	29.955	9.6083	15.7729
12 week	172-12 week	mmu-miR-290-000187	40	0.00909495	0.0149301
12 week	172-12 week	mmu-miR-290-3p-4395721	40	0.00909495	0.0149301
12 week	172-12 week	mmu-miR-290-5p-002590	40	0.00909495	0.0149301
12 week	172-12 week	mmu-miR-291-3p-001135	40	0.00909495	0.0149301
12 week	172-12 week	mmu-miR-291-5p-001202	40	0.00909495	0.0149301
12 week	172-12 week	mmu-miR-291a-3p-4395722	40	0.00909495	0.0149301
12 week	172-12 week	mmu-miR-291b-3p-002538	40	0.00909495	0.0149301
12 week	172-12 week	mmu-miR-291b-5p-4395667	40	0.00909495	0.0149301
12 week	172-12 week	mmu-miR-292-3p-001054	40	0.00909495	0.0149301
12 week	172-12 week	mmu-miR-292-3p-4395723	40	0.00909495	0.0149301
12 week	172-12 week	mmu-miR-292-5p-001055	40	0.00909495	0.0149301
12 week	172-12 week	mmu-miR-293#-002594	40	0.00909495	0.0149301
12 week	172-12 week	mmu-miR-293-4386754	40	0.00909495	0.0149301
12 week	172-12 week	mmu-miR-294#-002595	40	0.00909495	0.0149301
12 week	172-12 week	mmu-miR-294-4373326	38.795	0.0209673	0.0344196
12 week	172-12 week	mmu-miR-295#-002596	40	0.00909495	0.0149301
12 week	172-12 week	mmu-miR-295-4373327	40	0.00909495	0.0149301
12 week	172-12 week	mmu-miR-296-3p-4395212	40	0.00909495	0.0149301
12 week	172-12 week	mmu-miR-296-5p-4373066	31.971	2.37558	3.89972
12 week	172-12 week	mmu-miR-297a#-002454	33.532	0.805122	1.32168
12 week	172-12 week	mmu-miR-297b-5p-4381049	40	0.00909495	0.0149301
12 week	172-12 week	mmu-miR-297c-4395610	40	0.00909495	0.0149301
12 week	172-12 week	mmu-miR-298-4395728	40	0.00909495	0.0149301
12 week	172-12 week	mmu-miR-299-002612	32.879	1.266	2.07825
12 week	172-12 week	mmu-miR-29a-4395223	22.891	1285.65	2110.5
12 week	172-12 week	mmu-miR-29b#-002497	32.95	1.20521	1.97845
12 week	172-12 week	mmu-miR-29b-4373288	30.584	6.21296	10.1991
12 week	172-12 week	mmu-miR-29c-4395171	27.925	39.2408	64.4172
12 week	172-12 week	mmu-miR-300#-002613	40	0.00909495	0.0149301
12 week	172-12 week	mmu-miR-300-000191	33.614	0.760638	1.24865
12 week	172-12 week	mmu-miR-301a-4373064	30.211	8.04605	13.2083
12 week	172-12 week	mmu-miR-301b-4395730	31.523	3.24064	5.3198
12 week	172-12 week	mmu-miR-302a#-002615	40	0.00909495	0.0149301
12 week	172-12 week	mmu-miR-302a-4378070	40	0.00909495	0.0149301
12 week	172-12 week	mmu-miR-302b#-001307	40	0.00909495	0.0149301
12 week	172-12 week	mmu-miR-302b-4378071	40	0.00909495	0.0149301
12 week	172-12 week	mmu-miR-302c#-002557	40	0.00909495	0.0149301
12 week	172-12 week	mmu-miR-302c-4395688	40	0.00909495	0.0149301
12 week	172-12 week	mmu-miR-302d-4373063	40	0.00909495	0.0149301
12 week	172-12 week	mmu-miR-30a-4373061	24.992	299.68	491.951
12 week	172-12 week	mmu-miR-30b#-002498	34.997	0.291644	0.478759
12 week	172-12 week	mmu-miR-30b-4373290	23.43	884.845	1452.55
12 week	172-12 week	mmu-miR-30c-4373060	21.822	2697.26	4427.79
12 week	172-12 week	mmu-miR-30d-4373059	25.532	206.112	338.35
12 week	172-12 week	mmu-miR-30e-4395334	24.56	404.3	663.693
12 week	172-12 week	mmu-miR-31#-002495	40	0.00909495	0.0149301
12 week	172-12 week	mmu-miR-31-4373331	32.57	1.56839	2.57464
12 week	172-12 week	mmu-miR-320-4395388	28.278	30.7237	50.4357
12 week	172-12 week	mmu-miR-322#-002506	32.558	1.58149	2.59615
12 week	172-12 week	mmu-miR-322-001059	30.09	8.74999	14.3639
12 week	172-12 week	mmu-miR-322-4378107	29.147	16.822	27.6149
12 week	172-12 week	mmu-miR-323-3p-4395338	35.617	0.189764	0.311515
12 week	172-12 week	mmu-miR-32-4395220	40	0.00909495	0.0149301
12 week	172-12 week	mmu-miR-324-3p-4395639	31.161	4.1649	6.83705
12 week	172-12 week	mmu-miR-324-5p-4373052	40	0.00909495	0.0149301
12 week	172-12 week	mmu-miR-325-001060	40	0.00909495	0.0149301
12 week	172-12 week	mmu-miR-325-4395640	40	0.00909495	0.0149301
12 week	172-12 week	mmu-miR-326-001061	40	0.00909495	0.0149301
12 week	172-12 week	mmu-miR-327-002481	40	0.00909495	0.0149301
12 week	172-12 week	mmu-miR-328-4373049	26.816	84.6408	138.945
12 week	172-12 week	mmu-miR-329-4373336	40	0.00909495	0.0149301
12 week	172-12 week	mmu-miR-330-001062	40	0.00909495	0.0149301
12 week	172-12 week	mmu-miR-330-4395341	40	0.00909495	0.0149301
12 week	172-12 week	mmu-miR-331-3p-4373046	26.504	105.075	172.49
12 week	172-12 week	mmu-miR-331-5p-4395344	31.178	4.11611	6.75695
12 week	172-12 week	mmu-miR-335-3p-4395296	31.383	3.57088	5.86192
12 week	172-12 week	mmu-miR-335-5p-4373045	30.571	6.2692	10.2914
12 week	172-12 week	mmu-miR-337-000193	30.072	8.85984	14.5442
12 week	172-12 week	mmu-miR-337-3p-4395662	31.027	4.57027	7.5025
12 week	172-12 week	mmu-miR-337-5p-4395645	31.033	4.5513	7.47136
12 week	172-12 week	mmu-miR-338-3p-4395363	33.079	1.10212	1.80923
12 week	172-12 week	mmu-miR-339-3p-4395663	29.967	9.52872	15.6422
12 week	172-12 week	mmu-miR-339-5p-4395368	30.465	6.74716	11.0761
12 week	172-12 week	mmu-miR-340-3p-4395370	31.937	2.43223	3.99272
12 week	172-12 week	mmu-miR-340-5p-4395369	30.001	9.30678	15.2779
12 week	172-12 week	mmu-miR-342-3p-4395371	28.079	35.2678	57.8952
12 week	172-12 week	mmu-miR-342-5p-4395657	33.418	0.871324	1.43035
12 week	172-12 week	mmu-miR-343-002483	40	0.00909495	0.0149301
12 week	172-12 week	mmu-miR-344-4373340	33.695	0.719108	1.18048
12 week	172-12 week	mmu-miR-345-001137	31.29	3.80865	6.25223
12 week	172-12 week	mmu-miR-345-3p-4395659	33.309	0.939707	1.54261
12 week	172-12 week	mmu-miR-345-5p-4395658	30.974	4.74129	7.78324
12 week	172-12 week	mmu-miR-346-4373342	40	0.00909495	0.0149301
12 week	172-12 week	mmu-miR-34a-4395168	30.199	8.11326	13.3186
12 week	172-12 week	mmu-miR-34b-001065	40	0.00909495	0.0149301
12 week	172-12 week	mmu-miR-34b-3p-4395748	33.036	1.13546	1.86396
12 week	172-12 week	mmu-miR-34b-5p-002617	40	0.00909495	0.0149301
12 week	172-12 week	mmu-miR-34c#-002584	31.42	3.48047	5.71349
12 week	172-12 week	mmu-miR-34c-4373036	36.418	0.108916	0.178794
12 week	172-12 week	mmu-miR-350-4395660	31.573	3.13026	5.13859
12 week	172-12 week	mmu-miR-351-4373345	34.124	0.534137	0.876832
12 week	172-12 week	mmu-miR-361-4373035	33.357	0.908956	1.49213
12 week	172-12 week	mmu-miR-362-3p-4395746	33.259	0.972845	1.59701
12 week	172-12 week	mmu-miR-362-5p-002614	32.818	1.32068	2.16801
12 week	172-12 week	mmu-miR-363-4378090	40	0.00909495	0.0149301
12 week	172-12 week	mmu-miR-365-4373194	25.392	227.115	372.83
12 week	172-12 week	mmu-miR-367-4373034	40	0.00909495	0.0149301
12 week	172-12 week	mmu-miR-369-3p-4373032	40	0.00909495	0.0149301
12 week	172-12 week	mmu-miR-369-5p-4373195	34.226	0.497676	0.816979
12 week	172-12 week	mmu-miR-370-001068	40	0.00909495	0.0149301
12 week	172-12 week	mmu-miR-370-4395386	33.805	0.666317	1.09382
12 week	172-12 week	mmu-miR-374#-002043	40	0.00909495	0.0149301
12 week	172-12 week	mmu-miR-374-5p-001319	26.508	104.785	172.013
12 week	172-12 week	mmu-miR-375-4373027	40	0.00909495	0.0149301
12 week	172-12 week	mmu-miR-376a#-002482	33.616	0.759583	1.24692
12 week	172-12 week	mmu-miR-376a-4373347	32.807	1.33079	2.18461
12 week	172-12 week	mmu-miR-376b#-002451	30.783	5.41244	8.885
12 week	172-12 week	mmu-miR-376b-4395582	35.612	0.190423	0.312596
12 week	172-12 week	mmu-miR-376c#-002523	40	0.00909495	0.0149301
12 week	172-12 week	mmu-miR-376c-4395580	28.884	20.186	33.137
12 week	172-12 week	mmu-miR-377-4373025	40	0.00909495	0.0149301
12 week	172-12 week	mmu-miR-379-4373349	30.197	8.12451	13.3371
12 week	172-12 week	mmu-miR-380-3p-4373350	40	0.00909495	0.0149301
12 week	172-12 week	mmu-miR-380-5p-4395731	33.537	0.802338	1.31711
12 week	172-12 week	mmu-miR-381-4373020	32.817	1.32159	2.16951
12 week	172-12 week	mmu-miR-382-4373019	30.96	4.78753	7.85915
12 week	172-12 week	mmu-miR-383-4381093	40	0.00909495	0.0149301
12 week	172-12 week	mmu-miR-384-3p-4395733	40	0.00909495	0.0149301
12 week	172-12 week	mmu-miR-384-5p-4395732	33.611	0.762221	1.25125
12 week	172-12 week	mmu-miR-409-3p-4395443	31.808	2.65973	4.36618
12 week	172-12 week	mmu-miR-409-5p-4395442	33.142	1.05503	1.73192
12 week	172-12 week	mmu-miR-410-4378093	33.119	1.07198	1.75975
12 week	172-12 week	mmu-miR-411-4381013	27.981	37.7467	61.9646
12 week	172-12 week	mmu-miR-412-002575	40	0.00909495	0.0149301
12 week	172-12 week	mmu-miR-423-5p-4395451	40	0.00909495	0.0149301
12 week	172-12 week	mmu-miR-425-4380926	30.033	9.10261	14.9427
[truncated: 6,449 more rows]

## Sheet: Sorted data - FC
Biological group	miRNA target	Average	Fold-change	p-value
12 week	hsa-miR-136#-002100	15.1259
28-month	hsa-miR-136#-002100	4.4887	0.296756	0.00116717
12 week	hsa-miR-140-3p-002234	30.4876
28-month	hsa-miR-140-3p-002234	296.061	9.71088	0.0527667
12 week	hsa-miR-143-000466	7.3783
28-month	hsa-miR-143-000466	26.9154	3.64792	0.00885793
12 week	hsa-miR-149-002255	797.053
28-month	hsa-miR-149-002255	3986.24	5.00123	0.0483448
12 week	hsa-miR-151-5P-002642	27.9178
28-month	hsa-miR-151-5P-002642	64.9665	2.32706	0.0137868
12 week	hsa-miR-196a-241070_mat	505.193
28-month	hsa-miR-196a-241070_mat	2106.29	4.16928	0.0610567
12 week	hsa-miR-206-000510	901.662
28-month	hsa-miR-206-000510	18954.3	21.0215	0.0828018
12 week	hsa-miR-213-000516	16.9952
28-month	hsa-miR-213-000516	46.3824	2.72915	0.0194021
12 week	hsa-miR-214#-002293	6.76787
28-month	hsa-miR-214#-002293	15.9032	2.34981	0.0300232
12 week	hsa-miR-214-000517	78.1443
28-month	hsa-miR-214-000517	545.578	6.98167	0.0609487
12 week	hsa-miR-22#-002301	50.697
28-month	hsa-miR-22#-002301	113.089	2.23069	0.0701896
12 week	hsa-miR-22-000398	476.18
28-month	hsa-miR-22-000398	1284.24	2.69695	0.000227194
12 week	hsa-miR-223-000526	1936.79
28-month	hsa-miR-223-000526	8745.96	4.51571	0.0787935
12 week	hsa-miR-27a#-002445	2.16932
28-month	hsa-miR-27a#-002445	62.4186	28.7733	0.0418834
12 week	hsa-miR-299-5p-000600	10.1399
28-month	hsa-miR-299-5p-000600	2.0327	0.200466	4.08522e-06
12 week	hsa-miR-29a#-002447	2.36826
28-month	hsa-miR-29a#-002447	17.8626	7.54249	0.0335442
12 week	hsa-miR-30a-3p-000416	1358.6
28-month	hsa-miR-30a-3p-000416	11121.4	8.18594	0.0288404
12 week	hsa-miR-30d#-002305	6.69423
28-month	hsa-miR-30d#-002305	25.9872	3.88203	0.136716
12 week	hsa-miR-30e-3p-000422	1236.63
28-month	hsa-miR-30e-3p-000422	7696.86	6.22407	0.0445832
12 week	hsa-miR-324-3p-000579	37.046
28-month	hsa-miR-324-3p-000579	278.415	7.5154	0.032075
12 week	hsa-miR-338-5P-002658	3.0219
28-month	hsa-miR-338-5P-002658	29.1273	9.63873	0.0789599
12 week	hsa-miR-340-000550	3.144
28-month	hsa-miR-340-000550	21.5834	6.86497	0.0623152
12 week	hsa-miR-378-000567	95.7023
28-month	hsa-miR-378-000567	296.861	3.10192	0.000887194
12 week	hsa-miR-421-002700	4.26836
28-month	hsa-miR-421-002700	33.9432	7.95227	0.062806
12 week	hsa-miR-423-3P-002626	29.8067
28-month	hsa-miR-423-3P-002626	92.4436	3.10143	0.0508623
12 week	hsa-miR-455-001280	3.63943
28-month	hsa-miR-455-001280	24.5008	6.73203	0.0788741
12 week	hsa-miR-93#-002139	42.9365
28-month	hsa-miR-93#-002139	150.072	3.49522	0.0732403
12 week	mmu-let-7a#-002478	5.14263
28-month	mmu-let-7a#-002478	11.9066	2.31528	0.0478352
12 week	mmu-let-7a-4373169	51.1707
28-month	mmu-let-7a-4373169	37.8621	0.739918	0.408555
12 week	mmu-let-7b-4373168	88.0767
28-month	mmu-let-7b-4373168	32.2839	0.366543	0.0171854
12 week	mmu-let-7c-4373167	182.007
28-month	mmu-let-7c-4373167	60.2772	0.331181	0.000236962
12 week	mmu-let-7d-4395394	183.082
28-month	mmu-let-7d-4395394	91.0324	0.497221	0.0166109
12 week	mmu-let-7e-4395517	370.508
28-month	mmu-let-7e-4395517	141.738	0.382552	0.158678
12 week	mmu-let-7f-4373164	22.4246
28-month	mmu-let-7f-4373164	14.7666	0.658499	0.0693313
12 week	mmu-let-7g-4395393	183.678
28-month	mmu-let-7g-4395393	156.248	0.850662	0.55917
12 week	mmu-let-7i-4395332	181.179
28-month	mmu-let-7i-4395332	139.921	0.772283	0.404769
12 week	mmu-miR-100-4373160	15.1122
28-month	mmu-miR-100-4373160	288.967	19.1214	0.0386464
12 week	mmu-miR-101a-4395364	37.4406
28-month	mmu-miR-101a-4395364	21.3556	0.570386	0.0847531
12 week	mmu-miR-101b-002531	76.1452
28-month	mmu-miR-101b-002531	381.452	5.00953	0.0204423
12 week	mmu-miR-103-4373158	23.5408
28-month	mmu-miR-103-4373158	10.4776	0.445081	0.075822
12 week	mmu-miR-106a-4395589	184.903
28-month	mmu-miR-106a-4395589	105.625	0.571245	0.00151353
12 week	mmu-miR-106b-4373155	25.153
28-month	mmu-miR-106b-4373155	18.3774	0.730625	0.287571
12 week	mmu-miR-10b-001181	5.22845
28-month	mmu-miR-10b-001181	17.2378	3.29693	0.0204902
12 week	mmu-miR-10b-4395329	116.636
28-month	mmu-miR-10b-4395329	11.5406	0.0989458	0.000322954
12 week	mmu-miR-1191-002892	7.09202
28-month	mmu-miR-1191-002892	18.9076	2.66605	0.0226785
12 week	mmu-miR-1198-002780	6.4354
28-month	mmu-miR-1198-002780	39.2194	6.09432	0.0333311
12 week	mmu-miR-125a-5p-4395309	50.0453
28-month	mmu-miR-125a-5p-4395309	58.0503	1.15995	0.599022
12 week	mmu-miR-125b-5p-4373148	489.65
28-month	mmu-miR-125b-5p-4373148	204.16	0.41695	0.0340842
12 week	mmu-miR-126-3p-4395339	4953.35
28-month	mmu-miR-126-3p-4395339	6374.13	1.28683	0.404611
12 week	mmu-miR-126-5p-4373269	240.926
28-month	mmu-miR-126-5p-4373269	262.868	1.09107	0.784198
12 week	mmu-miR-127-4373147	58.9003
28-month	mmu-miR-127-4373147	7.69029	0.130564	3.40654e-06
12 week	mmu-miR-1274a-121150_mat	641.065
28-month	mmu-miR-1274a-121150_mat	8829.32	13.7729	0.0281161
12 week	mmu-miR-128a-4395327	17.8096
28-month	mmu-miR-128a-4395327	39.2461	2.20365	0.418916
12 week	mmu-miR-130a-4373145	8.54654
28-month	mmu-miR-130a-4373145	11.7804	1.37839	0.385753
12 week	mmu-miR-132-4373143	36.5893
28-month	mmu-miR-132-4373143	41.6309	1.13779	0.538316
12 week	mmu-miR-133a#-001637	7.08056
28-month	mmu-miR-133a#-001637	8.84689	1.24946	0.587543
12 week	mmu-miR-133a-4395357	88655.8
28-month	mmu-miR-133a-4395357	304888	3.43901	0.0306174
12 week	mmu-miR-133b-4395358	26543.2
28-month	mmu-miR-133b-4395358	25187	0.948907	0.887192
12 week	mmu-miR-134-4373299	6.30796
28-month	mmu-miR-134-4373299	5.36345	0.850267	0.728022
12 week	mmu-miR-136-4395641	30.5008
28-month	mmu-miR-136-4395641	2.90987	0.095403	6.07689e-05
12 week	mmu-miR-138-4395395	12.7802
28-month	mmu-miR-138-4395395	28.4019	2.22234	0.0376188
12 week	mmu-miR-139-5p-4395400	357.187
28-month	mmu-miR-139-5p-4395400	348.888	0.976766	0.918981
12 week	mmu-miR-140-4373374	117.421
28-month	mmu-miR-140-4373374	115.536	0.983948	0.955918
12 week	mmu-miR-142-3p-4373136	31.8701
28-month	mmu-miR-142-3p-4373136	12.7741	0.400816	0.00802521
12 week	mmu-miR-143-4395360	219.607
28-month	mmu-miR-143-4395360	221.287	1.00765	0.98152
12 week	mmu-miR-1-4395333	14004
28-month	mmu-miR-1-4395333	8592.5	0.613573	0.0729198
12 week	mmu-miR-145-4395389	2006.73
28-month	mmu-miR-145-4395389	1405.01	0.700149	0.276638
12 week	mmu-miR-146a-4373132	228.007
28-month	mmu-miR-146a-4373132	292.246	1.28174	0.601799
12 week	mmu-miR-146b-4373178	16.3471
28-month	mmu-miR-146b-4373178	85.4268	5.22579	0.0774608
12 week	mmu-miR-148a-4373130	35.0811
28-month	mmu-miR-148a-4373130	74.5591	2.12533	0.415044
12 week	mmu-miR-150-4373127	340.117
28-month	mmu-miR-150-4373127	403.092	1.18516	0.556804
12 week	mmu-miR-152-4395170	74.9506
28-month	mmu-miR-152-4395170	34.1716	0.455922	0.111947
12 week	mmu-miR-155-4395701	23.7383
28-month	mmu-miR-155-4395701	40.6671	1.71314	0.0374278
12 week	mmu-miR-15a#-002488	3.70657
28-month	mmu-miR-15a#-002488	24.6111	6.63987	0.0295327
12 week	mmu-miR-15a-4373123	38.3777
28-month	mmu-miR-15a-4373123	19.5279	0.508835	0.198112
12 week	mmu-miR-15b-4373122	13.1699
28-month	mmu-miR-15b-4373122	9.61878	0.73036	0.246336
12 week	mmu-miR-16-4373121	1440.57
28-month	mmu-miR-16-4373121	3502.31	2.4312	0.0624495
12 week	mmu-miR-17-4395419	227.644
28-month	mmu-miR-17-4395419	202.608	0.890021	0.448434
12 week	mmu-miR-181a-4373117	37.954
28-month	mmu-miR-181a-4373117	16.1787	0.426272	0.101659
12 week	mmu-miR-1839-3p-121203_mat	6.35904
28-month	mmu-miR-1839-3p-121203_mat	45.0844	7.08981	0.0176649
12 week	mmu-miR-1839-5p-121135_mat	6.91574
28-month	mmu-miR-1839-5p-121135_mat	41.5281	6.00487	0.0198982
12 week	mmu-miR-185-4395382	8.83054
28-month	mmu-miR-185-4395382	6.35258	0.719388	0.391269
12 week	mmu-miR-186-4395396	44.3068
28-month	mmu-miR-186-4395396	103.949	2.34612	0.110748
12 week	mmu-miR-1896-121128_mat	3.11782
28-month	mmu-miR-1896-121128_mat	15.3368	4.91908	0.00553594
12 week	mmu-miR-1897-5p-121199_mat	7.59772
28-month	mmu-miR-1897-5p-121199_mat	17.7433	2.33534	0.112542
12 week	mmu-miR-1904-121162_mat	76.7338
28-month	mmu-miR-1904-121162_mat	245.714	3.20216	0.311162
12 week	mmu-miR-1905-121196_mat	4.89509
28-month	mmu-miR-1905-121196_mat	18.8789	3.8567	5.85104e-05
12 week	mmu-miR-191-4395410	893.726
28-month	mmu-miR-191-4395410	2047.64	2.29113	0.0216009
12 week	mmu-miR-192-4373108	7.06388
28-month	mmu-miR-192-4373108	15.0513	2.13074	0.0491648
12 week	mmu-miR-193#-002577	13.6939
28-month	mmu-miR-193#-002577	47.9382	3.5007	0.00895853
12 week	mmu-miR-1937b-241023_mat	8737.19
28-month	mmu-miR-1937b-241023_mat	300667	34.4123	0.0310138
12 week	mmu-miR-1937c-241011_mat	1869.4
28-month	mmu-miR-1937c-241011_mat	64152.9	34.3174	0.0321905
12 week	mmu-miR-1939-121180_mat	2.61207
28-month	mmu-miR-1939-121180_mat	46.6007	17.8406	0.00980884
12 week	mmu-miR-193b-4395597	307.459
28-month	mmu-miR-193b-4395597	495.65	1.61208	0.0369809
12 week	mmu-miR-1944-121189_mat	4.74966
28-month	mmu-miR-1944-121189_mat	19.8933	4.18835	0.0326667
12 week	mmu-miR-194-4373106	24.9474
28-month	mmu-miR-194-4373106	5.53633	0.22192	0.184665
12 week	mmu-miR-1951-121165_mat	4472.57
28-month	mmu-miR-1951-121165_mat	61076.6	13.6558	0.0573281
12 week	mmu-miR-195-4373105	230.378
28-month	mmu-miR-195-4373105	118.365	0.513784	0.120225
12 week	mmu-miR-1961-197391_mat	19.8153
28-month	mmu-miR-1961-197391_mat	13.2437	0.668355	0.18984
12 week	mmu-miR-196b-4395326	20.367
28-month	mmu-miR-196b-4395326	53.0381	2.60411	0.00625984
12 week	mmu-miR-1971-121161_mat	12.1056
28-month	mmu-miR-1971-121161_mat	108.828	8.98991	0.0422099
12 week	mmu-miR-1981-121200_mat	3.83091
28-month	mmu-miR-1981-121200_mat	12.8741	3.36059	0.0629062
12 week	mmu-miR-199a-3p-4395415	328.481
28-month	mmu-miR-199a-3p-4395415	125.631	0.382461	0.00771016
12 week	mmu-miR-19a-4373099	58.3254
28-month	mmu-miR-19a-4373099	35.7298	0.612595	0.0487599
12 week	mmu-miR-19b-4373098	1137.81
28-month	mmu-miR-19b-4373098	526.108	0.462386	0.177507
12 week	mmu-miR-203-4373095	13.0206
28-month	mmu-miR-203-4373095	30.5767	2.34834	0.000429119
12 week	mmu-miR-204-4373094	29.4328
28-month	mmu-miR-204-4373094	41.4715	1.40902	0.259346
12 week	mmu-miR-20a-4373286	109.124
28-month	mmu-miR-20a-4373286	65.254	0.597981	0.0210099
12 week	mmu-miR-210-4373089	10.5303
28-month	mmu-miR-210-4373089	11.9965	1.13924	0.782371
12 week	mmu-miR-212-002551	10.922
28-month	mmu-miR-212-002551	45.5083	4.16667	0.126597
12 week	mmu-miR-2134-241120_mat	71255.2
28-month	mmu-miR-2134-241120_mat	75048.3	1.05323	0.7014
12 week	mmu-miR-2135-241140_mat	94.3118
28-month	mmu-miR-2135-241140_mat	198.634	2.10614	0.020068
12 week	mmu-miR-2138-241080_mat	1126.44
28-month	mmu-miR-2138-241080_mat	1226.58	1.08889	0.530889
12 week	mmu-miR-21-4373090	218.393
28-month	mmu-miR-21-4373090	123.994	0.567757	0.149043
12 week	mmu-miR-214-4395417	28.9012
28-month	mmu-miR-214-4395417	53.2677	1.8431	0.126062
12 week	mmu-miR-2146-241082_mat	3021.55
28-month	mmu-miR-2146-241082_mat	6027.01	1.99468	0.086684
12 week	mmu-miR-2182-241119_mat	59.4237
28-month	mmu-miR-2182-241119_mat	108.774	1.83047	0.00105885
12 week	mmu-miR-2183-241095_mat	2.96654
28-month	mmu-miR-2183-241095_mat	14.163	4.77426	0.0193834
12 week	mmu-miR-218-4373081	8.26342
28-month	mmu-miR-218-4373081	9.8675	1.19412	0.504801
12 week	mmu-miR-221-4373077	26.5783
28-month	mmu-miR-221-4373077	12.3279	0.463833	0.136911
12 week	mmu-miR-222-4395387	85.7813
28-month	mmu-miR-222-4395387	162.805	1.89791	0.00174797
12 week	mmu-miR-223-4395406	294.69
28-month	mmu-miR-223-4395406	353.053	1.19805	0.265136
12 week	mmu-miR-23b-4373073	15.8732
28-month	mmu-miR-23b-4373073	9.29274	0.585437	0.135016
12 week	mmu-miR-24-2#-002494	35.2991
28-month	mmu-miR-24-2#-002494	210.616	5.96662	0.0100229
12 week	mmu-miR-24-4373072	2813.85
28-month	mmu-miR-24-4373072	4653.39	1.65374	0.212562
12 week	mmu-miR-25-4373071	8.72778
28-month	mmu-miR-25-4373071	2.86814	0.328622	0.00333578
12 week	mmu-miR-26a-4395166	1233.27
28-month	mmu-miR-26a-4395166	948.938	0.769448	0.3147
12 week	mmu-miR-26b-4395167	233.307
28-month	mmu-miR-26b-4395167	217.673	0.932991	0.801678
12 week	mmu-miR-27a-4373287	50.6678
28-month	mmu-miR-27a-4373287	77.2148	1.52394	0.226519
12 week	mmu-miR-27b-4373068	42.4599
28-month	mmu-miR-27b-4373068	35.7777	0.842625	0.526352
12 week	mmu-miR-28#-002545	31.7314
28-month	mmu-miR-28#-002545	109.461	3.44961	0.0774727
12 week	mmu-miR-28-4373067	17.394
28-month	mmu-miR-28-4373067	17.3155	0.995489	0.988684
12 week	mmu-miR-296-5p-4373066	8.48828
28-month	mmu-miR-296-5p-4373066	1.0108	0.119082	0.0120581
12 week	mmu-miR-29a-4395223	1808.13
28-month	mmu-miR-29a-4395223	2259.29	1.24952	0.525799
12 week	mmu-miR-29b-4373288	13.3425
28-month	mmu-miR-29b-4373288	5.1814	0.388339	0.0816025
12 week	mmu-miR-29c-4395171	61.9099
28-month	mmu-miR-29c-4395171	213.06	3.44145	0.121131
12 week	mmu-miR-301a-4373064	16.6188
28-month	mmu-miR-301a-4373064	10.4788	0.630541	0.119436
12 week	mmu-miR-30a-4373061	443.08
28-month	mmu-miR-30a-4373061	305.151	0.688704	0.163577
12 week	mmu-miR-30b-4373290	1187.82
28-month	mmu-miR-30b-4373290	1268.58	1.06798	0.819358
12 week	mmu-miR-30c-4373060	3487.21
28-month	mmu-miR-30c-4373060	2227.16	0.638666	0.124388
12 week	mmu-miR-30d-4373059	242.932
28-month	mmu-miR-30d-4373059	199.858	0.822691	0.517458
12 week	mmu-miR-30e-4395334	613.537
28-month	mmu-miR-30e-4395334	648.57	1.0571	0.854285
12 week	mmu-miR-320-4395388	37.5935
28-month	mmu-miR-320-4395388	76.8723	2.04483	0.0354828
12 week	mmu-miR-322#-002506	4.48754
28-month	mmu-miR-322#-002506	18.733	4.17444	0.0540074
12 week	mmu-miR-322-001059	29.451
28-month	mmu-miR-322-001059	20.6516	0.701218	0.534068
12 week	mmu-miR-322-4378107	32.1387
28-month	mmu-miR-322-4378107	16.7543	0.521312	0.0238602
12 week	mmu-miR-324-3p-4395639	7.63549
28-month	mmu-miR-324-3p-4395639	8.79841	1.1523	0.77973
12 week	mmu-miR-328-4373049	81.6944
28-month	mmu-miR-328-4373049	160.256	1.96166	0.0620231
12 week	mmu-miR-331-3p-4373046	117.941
28-month	mmu-miR-331-3p-4373046	149.691	1.2692	0.473135
12 week	mmu-miR-335-5p-4373045	11.3723
28-month	mmu-miR-335-5p-4373045	4.49638	0.395381	5.51875e-05
12 week	mmu-miR-337-000193	17.6759
28-month	mmu-miR-337-000193	2.79495	0.158122	0.000162842
12 week	mmu-miR-337-5p-4395645	12.1059
28-month	mmu-miR-337-5p-4395645	0.60096	0.0496418	0.00267357
12 week	mmu-miR-339-3p-4395663	10.5867
28-month	mmu-miR-339-3p-4395663	26.455	2.49888	0.0490473
12 week	mmu-miR-339-5p-4395368	9.82285
28-month	mmu-miR-339-5p-4395368	6.0564	0.616562	0.26606
12 week	mmu-miR-340-3p-4395370	6.75153
28-month	mmu-miR-340-3p-4395370	6.0992	0.90338	0.764044
12 week	mmu-miR-340-5p-4395369	12.7443
28-month	mmu-miR-340-5p-4395369	13.1607	1.03267	0.924737
12 week	mmu-miR-342-3p-4395371	71.2593
28-month	mmu-miR-342-3p-4395371	84.1893	1.18145	0.404284
12 week	mmu-miR-345-001137	4.9145
28-month	mmu-miR-345-001137	17.021	3.46343	0.0695521
12 week	mmu-miR-345-5p-4395658	6.58733
28-month	mmu-miR-345-5p-4395658	5.98032	0.907851	0.736593
12 week	mmu-miR-34a-4395168	197.148
28-month	mmu-miR-34a-4395168	45.1311	0.22892	0.427939
12 week	mmu-miR-34c#-002584	4.8279
28-month	mmu-miR-34c#-002584	12.7512	2.64116	0.108506
12 week	mmu-miR-350-4395660	4.5978
28-month	mmu-miR-350-4395660	3.93013	0.854785	0.606778
12 week	mmu-miR-365-4373194	328.858
28-month	mmu-miR-365-4373194	189.922	0.577521	0.12864
12 week	mmu-miR-374-5p-001319	169.562
28-month	mmu-miR-374-5p-001319	507.105	2.99068	0.0244831
12 week	mmu-miR-376b#-002451	13.1405
28-month	mmu-miR-376b#-002451	8.53513	0.649529	0.125048
12 week	mmu-miR-376c-4395580	33.6802
28-month	mmu-miR-376c-4395580	4.48914	0.133287	3.04056e-08
12 week	mmu-miR-382-4373019	20.6658
28-month	mmu-miR-382-4373019	0.62701	0.0303405	0.000210256
12 week	mmu-miR-409-3p-4395443	5.62992
28-month	mmu-miR-409-3p-4395443	4.29507	0.762901	0.459588
12 week	mmu-miR-411-4381013	61.3165
28-month	mmu-miR-411-4381013	17.6345	0.287598	0.000105652
12 week	mmu-miR-425-4380926	22.459
28-month	mmu-miR-425-4380926	14.4125	0.641723	0.227783
12 week	mmu-miR-431-4395173	13.0188
28-month	mmu-miR-431-4395173	2.29665	0.176411	0.00780873
12 week	mmu-miR-434-3p-4395734	96.9955
28-month	mmu-miR-434-3p-4395734	5.07787	0.0523516	3.38162e-09
12 week	mmu-miR-451-4373360	9.42714
28-month	mmu-miR-451-4373360	7.55034	0.800915	0.52029
12 week	mmu-miR-467F-002886	115.522
28-month	mmu-miR-467F-002886	301.033	2.60584	0.0599456
12 week	mmu-miR-484-4381032	403.083
28-month	mmu-miR-484-4381032	691.045	1.7144	0.0527446
12 week	mmu-miR-485-3p-001943	5.31475
28-month	mmu-miR-485-3p-001943	11.0799	2.08474	0.201546
12 week	mmu-miR-486-4378096	1021.02
28-month	mmu-miR-486-4378096	1851.23	1.81311	0.00754547
12 week	mmu-miR-491-4381053	14.4834
28-month	mmu-miR-491-4381053	6.6162	0.456813	0.0486648
12 week	mmu-miR-494-4395476	16.9717
28-month	mmu-miR-494-4395476	7.16535	0.422195	0.0241402
12 week	mmu-miR-495-4381078	16.9494
28-month	mmu-miR-495-4381078	2.01246	0.118734	0.000363601
12 week	mmu-miR-497-4381046	30.035
28-month	mmu-miR-497-4381046	13.8289	0.460426	0.039422
12 week	mmu-miR-503-4395586	6.91169
28-month	mmu-miR-503-4395586	3.21171	0.464679	0.00729588
12 week	mmu-miR-532-3p-4395466	28.4008
28-month	mmu-miR-532-3p-4395466	8.36351	0.294481	0.00157703
12 week	mmu-miR-532-5p-4380928	82.4943
28-month	mmu-miR-532-5p-4380928	25.4047	0.307957	8.31268e-05
12 week	mmu-miR-539-4378103	85.4897
28-month	mmu-miR-539-4378103	3.25326	0.0380544	1.15182e-05
12 week	mmu-miR-574-3p-4395460	54.9057
28-month	mmu-miR-574-3p-4395460	143.237	2.60879	0.00663172
12 week	mmu-miR-673-3p-002449	3.8902
28-month	mmu-miR-673-3p-002449	0.0699725	0.0179869	4.14207e-05
12 week	mmu-miR-674#-001956	7.49726
28-month	mmu-miR-674#-001956	14.4821	1.93165	0.25331
12 week	mmu-miR-676-4386776	35.5306
28-month	mmu-miR-676-4386776	50.5182	1.42182	0.183595
12 week	mmu-miR-685-4386748	7.61499
28-month	mmu-miR-685-4386748	5.42717	0.712696	0.525622
12 week	mmu-miR-687-4386750	20.7579
28-month	mmu-miR-687-4386750	33.2965	1.60404	0.283001
12 week	mmu-miR-690-001677	31.9045
28-month	mmu-miR-690-001677	59.8586	1.87618	0.0553079
12 week	mmu-miR-696-001628	38.347
28-month	mmu-miR-696-001628	88.863	2.31734	0.255152
12 week	mmu-miR-700-001634	3.03677
28-month	mmu-miR-700-001634	38.6669	12.7329	0.0623418
12 week	mmu-miR-706-001641	13.3978
28-month	mmu-miR-706-001641	34.8751	2.60304	0.252265
12 week	mmu-miR-708-4395452	4.98826
28-month	mmu-miR-708-4395452	5.39094	1.08073	0.838568
12 week	mmu-miR-712-002636	2.50434
28-month	mmu-miR-712-002636	18.4439	7.36476	0.0722891
12 week	mmu-miR-720-001629	1365.73
28-month	mmu-miR-720-001629	15063	11.0292	0.0268591
12 week	mmu-miR-744-4395435	9.14976
28-month	mmu-miR-744-4395435	23.3154	2.5482	0.040503
12 week	mmu-miR-805-002045	536.422
28-month	mmu-miR-805-002045	6744.03	12.5723	0.0380852
12 week	mmu-miR-872#-002542	37.6942
28-month	mmu-miR-872#-002542	153.634	4.07578	0.111963
12 week	mmu-miR-872-4395375	13.4081
28-month	mmu-miR-872-4395375	8.26422	0.61636	0.0310215
12 week	mmu-miR-877#-002548	13.0777
28-month	mmu-miR-877#-002548	83.5713	6.39039	0.0186576
12 week	mmu-miR-92a-4373013	56.4133
28-month	mmu-miR-92a-4373013	79.9329	1.41692	0.0730232
12 week	mmu-miR-93-4373302	50.9767
28-month	mmu-miR-93-4373302	38.7463	0.76008	0.263142
12 week	mmu-miR-99a-4373008	9.23126
28-month	mmu-miR-99a-4373008	186.376	20.1897	0.00935015
12 week	mmu-miR-99b-4373007	45.2453
28-month	mmu-miR-99b-4373007	28.599	0.632088	0.122127
12 week	rno-miR-1-4395765	13520
28-month	rno-miR-1-4395765	9360.97	0.692378	0.216624
12 week	rno-miR-146B-002755	96.6554
28-month	rno-miR-146B-002755	417.919	4.32381	0.074813
12 week	rno-miR-196c-4395750	8.85946
28-month	rno-miR-196c-4395750	15.6719	1.76895	0.0550928
12 week	rno-miR-20b-001326	7.3161
28-month	rno-miR-20b-001326	40.7281	5.56691	0.0398567
12 week	rno-miR-29c#-001818	10.7993
28-month	rno-miR-29c#-001818	50.0498	4.63454	0.00667142
12 week	rno-miR-350-001337	14.416
28-month	rno-miR-350-001337	17.2954	1.19973	0.56086
12 week	rno-miR-352-001339	16.8202
28-month	rno-miR-352-001339	23.4832	1.39613	0.406647
12 week	rno-miR-409-3P-002679	5.20164
28-month	rno-miR-409-3P-002679	19.9199	3.82954	0.0360116
12 week	rno-miR-489-001353	2.08909
28-month	rno-miR-489-001353	7.55743	3.61756	0.0657
12 week	rno-miR-532-5p-4395752	10.2769
28-month	rno-miR-532-5p-4395752	4.13619	0.402472	0.0407346
12 week	rno-miR-632-241110_mat	18.2151
28-month	rno-miR-632-241110_mat	8.53103	0.46835	0.0254354
12 week	rno-miR-664-001323	65.7769
28-month	rno-miR-664-001323	269.902	4.1033	0.0232597
12 week	rno-miR-7#-001338	83.1193
28-month	rno-miR-7#-001338	679.552	8.17562	0.0444088
12 week	rno-miR-7a#-002062	187.609
28-month	rno-miR-7a#-002062	509.957	2.71819	0.0780093
12 week	snoRNA135-001230	92.7315
28-month	snoRNA135-001230	424.542	4.57818	0.0222191
12 week	snoRNA135-4380912	133.399
28-month	snoRNA135-4380912	76.1603	0.570921	0.0238764
12 week	snoRNA202-001232	1065.97
28-month	snoRNA202-001232	12762.7	11.9729	0.017157
12 week	snoRNA202-4380914	1178.4
28-month	snoRNA202-4380914	1654.65	1.40415	0.292309
12 week	U87-001712	13.8734
28-month	U87-001712	165.556	11.9333	0.0127768
12 week	U87-4386735	36.3098
28-month	U87-4386735	27.4416	0.755763	0.479228
12 week	Y1-001727	27.9562
28-month	Y1-001727	132.092	4.72496	0.000394937
12 week	Y1-4386739	35.4947
28-month	Y1-4386739	53.9749	1.52065	0.479288

## Sheet: Adjusted p-value
Sample	miRNA target	Fold-change	Log	p-value	Adjusted p-value
28-month	mmu-miR-434-3p-4395734	0.0523516	-1.28107	3.38162e-09	7.74391e-07
28-month	mmu-miR-376c-4395580	0.133287	-0.875212	3.04056e-08	6.96288e-06
28-month	mmu-miR-127-4373147	0.130564	-0.884175	3.40654e-06	0.000780098
28-month	hsa-miR-299-5p-000600	0.200466	-0.697959	4.08522e-06	0.000935514
28-month	mmu-miR-539-4378103	0.0380544	-1.41959	1.15182e-05	0.00263767
28-month	mmu-miR-673-3p-002449	0.0179869	-1.74504	4.14207e-05	0.00948533
28-month	mmu-miR-335-5p-4373045	0.395381	-0.402984	5.51875e-05	0.0126379
28-month	mmu-miR-1905-121196_mat	3.8567	0.586216	5.85104e-05	0.0133989
28-month	mmu-miR-136-4395641	0.095403	-1.02044	6.07689e-05	0.0139161
28-month	mmu-miR-532-5p-4380928	0.307957	-0.511509	8.31268e-05	0.019036
28-month	mmu-miR-411-4381013	0.287598	-0.541215	0.000105652	0.0241942
28-month	mmu-miR-337-000193	0.158122	-0.801007	0.000162842	0.0372908
28-month	mmu-miR-382-4373019	0.0303405	-1.51798	0.000210256	0.0481485
28-month	hsa-miR-22-000398	2.69695	0.430873	0.000227194	0.0520274
28-month	mmu-let-7c-4373167	0.331181	-0.479935	0.000236962	0.0542644
28-month	mmu-miR-10b-4395329	0.0989458	-1.0046	0.000322954	0.0739564
28-month	mmu-miR-495-4381078	0.118734	-0.925425	0.000363601	0.0832646
28-month	Y1-001727	4.72496	0.674398	0.000394937	0.0904407
28-month	mmu-miR-203-4373095	2.34834	0.37076	0.000429119	0.0982683
28-month	hsa-miR-378-000567	3.10192	0.491631	0.000887194	0.203167
28-month	mmu-miR-2182-241119_mat	1.83047	0.262564	0.00105885	0.242477
28-month	hsa-miR-136#-002100	0.296756	-0.527601	0.00116717	0.267281
28-month	mmu-miR-106a-4395589	0.571245	-0.243178	0.00151353	0.346597
28-month	mmu-miR-532-3p-4395466	0.294481	-0.530942	0.00157703	0.361141
28-month	mmu-miR-222-4395387	1.89791	0.278275	0.00174797	0.400286
28-month	mmu-miR-337-5p-4395645	0.0496418	-1.30415	0.00267357	0.612247
28-month	mmu-miR-25-4373071	0.328622	-0.483304	0.00333578	0.763893
28-month	mmu-miR-1896-121128_mat	4.91908	0.691883	0.00553594	1.26773
28-month	mmu-miR-196b-4395326	2.60411	0.41566	0.00625984	1.4335
28-month	mmu-miR-574-3p-4395460	2.60879	0.416439	0.00663172	1.51866
28-month	rno-miR-29c#-001818	4.63454	0.666006	0.00667142	1.52776
28-month	mmu-miR-503-4395586	0.464679	-0.332847	0.00729588	1.67076
28-month	mmu-miR-486-4378096	1.81311	0.258424	0.00754547	1.72791
28-month	mmu-miR-199a-3p-4395415	0.382461	-0.417413	0.00771016	1.76563
28-month	mmu-miR-431-4395173	0.176411	-0.753475	0.00780873	1.7882
28-month	mmu-miR-142-3p-4373136	0.400816	-0.397055	0.00802521	1.83777
28-month	hsa-miR-143-000466	3.64792	0.562045	0.00885793	2.02847
28-month	mmu-miR-193#-002577	3.5007	0.544155	0.00895853	2.0515
28-month	mmu-miR-99a-4373008	20.1897	1.30513	0.00935015	2.14118
28-month	mmu-miR-1939-121180_mat	17.8406	1.25141	0.00980884	2.24622
28-month	mmu-miR-24-2#-002494	5.96662	0.775728	0.0100229	2.29524
28-month	mmu-miR-296-5p-4373066	0.119082	-0.924153	0.0120581	2.7613
28-month	U87-001712	11.9333	1.07676	0.0127768	2.92588
28-month	hsa-miR-151-5P-002642	2.32706	0.366808	0.0137868	3.15717
28-month	mmu-let-7d-4395394	0.497221	-0.303451	0.0166109	3.80389
28-month	snoRNA202-001232	11.9729	1.0782	0.017157	3.92895
28-month	mmu-let-7b-4373168	0.366543	-0.435875	0.0171854	3.93547
28-month	mmu-miR-1839-3p-121203_mat	7.08981	0.850635	0.0176649	4.04527
28-month	mmu-miR-877#-002548	6.39039	0.805527	0.0186576	4.27258
28-month	mmu-miR-2183-241095_mat	4.77426	0.678906	0.0193834	4.43881
28-month	hsa-miR-213-000516	2.72915	0.436027	0.0194021	4.44309
28-month	mmu-miR-1839-5p-121135_mat	6.00487	0.778503	0.0198982	4.55669
28-month	mmu-miR-2135-241140_mat	2.10614	0.323488	0.020068	4.59556
28-month	mmu-miR-101b-002531	5.00953	0.699797	0.0204423	4.68128
28-month	mmu-miR-10b-001181	3.29693	0.51811	0.0204902	4.69227
28-month	mmu-miR-20a-4373286	0.597981	-0.223313	0.0210099	4.81127
28-month	mmu-miR-191-4395410	2.29113	0.360049	0.0216009	4.94661
28-month	snoRNA135-001230	4.57818	0.660693	0.0222191	5.08818
28-month	mmu-miR-1191-002892	2.66605	0.425868	0.0226785	5.19339
28-month	rno-miR-664-001323	4.1033	0.613133	0.0232597	5.32647
28-month	mmu-miR-322-4378107	0.521312	-0.282902	0.0238602	5.46399
28-month	snoRNA135-4380912	0.570921	-0.243424	0.0238764	5.4677
28-month	mmu-miR-494-4395476	0.422195	-0.374487	0.0241402	5.5281
28-month	mmu-miR-374-5p-001319	2.99068	0.47577	0.0244831	5.60663
28-month	rno-miR-632-241110_mat	0.46835	-0.329429	0.0254354	5.8247
28-month	mmu-miR-720-001629	11.0292	1.04255	0.0268591	6.15074
28-month	mmu-miR-1274a-121150_mat	13.7729	1.13903	0.0281161	6.4386
28-month	hsa-miR-30a-3p-000416	8.18594	0.913069	0.0288404	6.60446
28-month	mmu-miR-15a#-002488	6.63987	0.82216	0.0295327	6.76299
28-month	hsa-miR-214#-002293	2.34981	0.371032	0.0300232	6.87532
28-month	mmu-miR-133a-4395357	3.43901	0.536434	0.0306174	7.01138
28-month	mmu-miR-1937b-241023_mat	34.4123	1.53671	0.0310138	7.10216
28-month	mmu-miR-872-4395375	0.61636	-0.210165	0.0310215	7.10393
28-month	hsa-miR-324-3p-000579	7.5154	0.875952	0.032075	7.34517
28-month	mmu-miR-1937c-241011_mat	34.3174	1.53551	0.0321905	7.37163
28-month	mmu-miR-1944-121189_mat	4.18835	0.622043	0.0326667	7.48068
28-month	mmu-miR-1198-002780	6.09432	0.784926	0.0333311	7.63283
28-month	hsa-miR-29a#-002447	7.54249	0.877515	0.0335442	7.68162
28-month	mmu-miR-125b-5p-4373148	0.41695	-0.379916	0.0340842	7.80528
28-month	mmu-miR-320-4395388	2.04483	0.310657	0.0354828	8.12556
28-month	rno-miR-409-3P-002679	3.82954	0.583147	0.0360116	8.24666
28-month	mmu-miR-193b-4395597	1.61208	0.207388	0.0369809	8.46863
28-month	mmu-miR-155-4395701	1.71314	0.233793	0.0374278	8.57098
28-month	mmu-miR-138-4395395	2.22234	0.346811	0.0376188	8.61469
28-month	mmu-miR-805-002045	12.5723	1.09941	0.0380852	8.7215
28-month	mmu-miR-100-4373160	19.1214	1.28152	0.0386464	8.85003
28-month	mmu-miR-497-4381046	0.460426	-0.336841	0.039422	9.02765
28-month	rno-miR-20b-001326	5.56691	0.745614	0.0398567	9.12718
28-month	mmu-miR-744-4395435	2.5482	0.406233	0.040503	9.27519
28-month	rno-miR-532-5p-4395752	0.402472	-0.395264	0.0407346	9.32822
28-month	hsa-miR-27a#-002445	28.7733	1.45899	0.0418834	9.59131
28-month	mmu-miR-1971-121161_mat	8.98991	0.953755	0.0422099	9.66606
28-month	rno-miR-7#-001338	8.17562	0.912521	0.0444088	10.1696
28-month	hsa-miR-30e-3p-000422	6.22407	0.794075	0.0445832	10.2095
28-month	mmu-let-7a#-002478	2.31528	0.364603	0.0478352	10.9543
28-month	hsa-miR-149-002255	5.00123	0.699076	0.0483448	11.071
28-month	mmu-miR-491-4381053	0.456813	-0.340262	0.0486648	11.1442
28-month	mmu-miR-19a-4373099	0.612595	-0.212826	0.0487599	11.166
28-month	mmu-miR-339-3p-4395663	2.49888	0.397745	0.0490473	11.2318
28-month	mmu-miR-192-4373108	2.13074	0.328531	0.0491648	11.2587
28-month	hsa-miR-423-3P-002626	3.10143	0.491562	0.0508623	11.6475
28-month	mmu-miR-484-4381032	1.7144	0.234112	0.0527446	12.0785
28-month	hsa-miR-140-3p-002234	9.71088	0.987258	0.0527667	12.0836
28-month	mmu-miR-322#-002506	4.17444	0.620599	0.0540074	12.3677
28-month	rno-miR-196c-4395750	1.76895	0.247716	0.0550928	12.6162
28-month	mmu-miR-690-001677	1.87618	0.273275	0.0553079	12.6655
28-month	mmu-miR-1951-121165_mat	13.6558	1.13532	0.0573281	13.1281
28-month	mmu-miR-467F-002886	2.60584	0.415948	0.0599456	13.7275
28-month	hsa-miR-214-000517	6.98167	0.843959	0.0609487	13.9573
28-month	hsa-miR-196a-241070_mat	4.16928	0.620061	0.0610567	13.982
28-month	mmu-miR-328-4373049	1.96166	0.292623	0.0620231	14.2033
28-month	hsa-miR-340-000550	6.86497	0.836639	0.0623152	14.2702
28-month	mmu-miR-700-001634	12.7329	1.10493	0.0623418	14.2763
28-month	mmu-miR-16-4373121	2.4312	0.385821	0.0624495	14.3009
28-month	hsa-miR-421-002700	7.95227	0.900491	0.062806	14.3826
28-month	mmu-miR-1981-121200_mat	3.36059	0.526416	0.0629062	14.4055
28-month	rno-miR-489-001353	3.61756	0.558416	0.0657	15.0453
28-month	mmu-let-7f-4373164	0.658499	-0.181445	0.0693313	15.8769
28-month	mmu-miR-345-001137	3.46343	0.539506	0.0695521	15.9274
28-month	hsa-miR-22#-002301	2.23069	0.348439	0.0701896	16.0734
28-month	mmu-miR-712-002636	7.36476	0.867159	0.0722891	16.5542
28-month	mmu-miR-1-4395333	0.613573	-0.212134	0.0729198	16.6986
28-month	mmu-miR-92a-4373013	1.41692	0.151344	0.0730232	16.7223
28-month	hsa-miR-93#-002139	3.49522	0.543474	0.0732403	16.772
28-month	rno-miR-146B-002755	4.32381	0.635866	0.074813	17.1322
28-month	mmu-miR-103-4373158	0.445081	-0.351561	0.075822	17.3632
28-month	mmu-miR-146b-4373178	5.22579	0.718152	0.0774608	17.7385
28-month	mmu-miR-28#-002545	3.44961	0.53777	0.0774727	17.7413
28-month	rno-miR-7a#-002062	2.71819	0.434279	0.0780093	17.8641
28-month	hsa-miR-223-000526	4.51571	0.654726	0.0787935	18.0437
28-month	hsa-miR-455-001280	6.73203	0.828146	0.0788741	18.0622
28-month	hsa-miR-338-5P-002658	9.63873	0.98402	0.0789599	18.0818
28-month	mmu-miR-29b-4373288	0.388339	-0.410789	0.0816025	18.687
28-month	hsa-miR-206-000510	21.0215	1.32266	0.0828018	18.9616
28-month	mmu-miR-101a-4395364	0.570386	-0.243831	0.0847531	19.4085
28-month	mmu-miR-2146-241082_mat	1.99468	0.299872	0.086684	19.8506
28-month	mmu-miR-181a-4373117	0.426272	-0.370314	0.101659	23.28
28-month	mmu-miR-34c#-002584	2.64116	0.421794	0.108506	24.8479
28-month	mmu-miR-186-4395396	2.34612	0.37035	0.110748	25.3613
28-month	mmu-miR-152-4395170	0.455922	-0.341109	0.111947	25.6358
28-month	mmu-miR-872#-002542	4.07578	0.610211	0.111963	25.6396
28-month	mmu-miR-1897-5p-121199_mat	2.33534	0.368351	0.112542	25.7722
28-month	mmu-miR-301a-4373064	0.630541	-0.200287	0.119436	27.3508
28-month	mmu-miR-195-4373105	0.513784	-0.289219	0.120225	27.5315
28-month	mmu-miR-29c-4395171	3.44145	0.536742	0.121131	27.7389
28-month	mmu-miR-99b-4373007	0.632088	-0.199223	0.122127	27.9671
28-month	mmu-miR-30c-4373060	0.638666	-0.194726	0.124388	28.4848
28-month	mmu-miR-376b#-002451	0.649529	-0.187401	0.125048	28.6359
28-month	mmu-miR-214-4395417	1.8431	0.265548	0.126062	28.8683
28-month	mmu-miR-212-002551	4.16667	0.619789	0.126597	28.9908
28-month	mmu-miR-365-4373194	0.577521	-0.238432	0.12864	29.4585
28-month	mmu-miR-23b-4373073	0.585437	-0.23252	0.135016	30.9186
28-month	hsa-miR-30d#-002305	3.88203	0.589059	0.136716	31.308
28-month	mmu-miR-221-4373077	0.463833	-0.333639	0.136911	31.3527
28-month	mmu-miR-21-4373090	0.567757	-0.245838	0.149043	34.1309
28-month	mmu-let-7e-4395517	0.382552	-0.417309	0.158678	36.3372
28-month	mmu-miR-30a-4373061	0.688704	-0.161967	0.163577	37.459
28-month	mmu-miR-19b-4373098	0.462386	-0.334996	0.177507	40.6492
28-month	mmu-miR-676-4386776	1.42182	0.152846	0.183595	42.0433
28-month	mmu-miR-194-4373106	0.22192	-0.653803	0.184665	42.2883
28-month	mmu-miR-1961-197391_mat	0.668355	-0.174993	0.18984	43.4733
28-month	mmu-miR-15a-4373123	0.508835	-0.293423	0.198112	45.3677
28-month	mmu-miR-485-3p-001943	2.08474	0.319052	0.201546	46.154
28-month	mmu-miR-24-4373072	1.65374	0.218468	0.212562	48.6766
28-month	rno-miR-1-4395765	0.692378	-0.159657	0.216624	49.6069
28-month	mmu-miR-27a-4373287	1.52394	0.182968	0.226519	51.8728
28-month	mmu-miR-425-4380926	0.641723	-0.192652	0.227783	52.1623
28-month	mmu-miR-15b-4373122	0.73036	-0.136463	0.246336	56.4109
28-month	mmu-miR-706-001641	2.60304	0.415481	0.252265	57.7687
28-month	mmu-miR-674#-001956	1.93165	0.285928	0.25331	58.008
28-month	mmu-miR-696-001628	2.31734	0.364989	0.255152	58.4298
28-month	mmu-miR-204-4373094	1.40902	0.148917	0.259346	59.3903
28-month	mmu-miR-93-4373302	0.76008	-0.119141	0.263142	60.2594
28-month	mmu-miR-223-4395406	1.19805	0.0784746	0.265136	60.7163
28-month	mmu-miR-339-5p-4395368	0.616562	-0.210023	0.26606	60.9277
28-month	mmu-miR-145-4395389	0.700149	-0.154809	0.276638	63.3501
28-month	mmu-miR-687-4386750	1.60404	0.205216	0.283001	64.8071
28-month	mmu-miR-106b-4373155	0.730625	-0.136305	0.287571	65.8538
28-month	snoRNA202-4380914	1.40415	0.147414	0.292309	66.9387
28-month	mmu-miR-1904-121162_mat	3.20216	0.505443	0.311162	71.2562
28-month	mmu-miR-26a-4395166	0.769448	-0.113821	0.3147	72.0663
28-month	mmu-miR-130a-4373145	1.37839	0.139371	0.385753	88.3375
28-month	mmu-miR-185-4395382	0.719388	-0.143037	0.391269	89.6006
28-month	mmu-miR-342-3p-4395371	1.18145	0.0724154	0.404284	92.5809
28-month	mmu-miR-126-3p-4395339	1.28683	0.109522	0.404611	92.656
28-month	mmu-let-7i-4395332	0.772283	-0.112224	0.404769	92.692
28-month	rno-miR-352-001339	1.39613	0.144927	0.406647	93.1223
28-month	mmu-let-7a-4373169	0.739918	-0.130816	0.408555	93.5591
28-month	mmu-miR-148a-4373130	2.12533	0.327427	0.415044	95.0451
28-month	mmu-miR-128a-4395327	2.20365	0.343143	0.418916	95.9319
28-month	mmu-miR-34a-4395168	0.22892	-0.640316	0.427939	97.9979
28-month	mmu-miR-17-4395419	0.890021	-0.0505999	0.448434	102.691
28-month	mmu-miR-409-3p-4395443	0.762901	-0.117532	0.459588	105.246
28-month	mmu-miR-331-3p-4373046	1.2692	0.10353	0.473135	108.348
28-month	U87-4386735	0.755763	-0.121614	0.479228	109.743
28-month	Y1-4386739	1.52065	0.182029	0.479288	109.757
28-month	mmu-miR-218-4373081	1.19412	0.0770475	0.504801	115.6
28-month	mmu-miR-30d-4373059	0.822691	-0.0847635	0.517458	118.498
28-month	mmu-miR-451-4373360	0.800915	-0.0964137	0.52029	119.146
28-month	mmu-miR-685-4386748	0.712696	-0.147096	0.525622	120.368
28-month	mmu-miR-29a-4395223	1.24952	0.0967437	0.525799	120.408
28-month	mmu-miR-27b-4373068	0.842625	-0.0743657	0.526352	120.535
28-month	mmu-miR-2138-241080_mat	1.08889	0.036986	0.530889	121.574
28-month	mmu-miR-322-001059	0.701218	-0.154147	0.534068	122.302
28-month	mmu-miR-132-4373143	1.13779	0.0560612	0.538316	123.274
28-month	mmu-miR-150-4373127	1.18516	0.0737758	0.556804	127.508
28-month	mmu-let-7g-4395393	0.850662	-0.070243	0.55917	128.05
28-month	rno-miR-350-001337	1.19973	0.0790844	0.56086	128.437
28-month	mmu-miR-133a#-001637	1.24946	0.0967234	0.587543	134.547
28-month	mmu-miR-125a-5p-4395309	1.15995	0.0644406	0.599022	137.176
28-month	mmu-miR-146a-4373132	1.28174	0.107801	0.601799	137.812
28-month	mmu-miR-350-4395660	0.854785	-0.0681431	0.606778	138.952
28-month	mmu-miR-2134-241120_mat	1.05323	0.0225244	0.7014	160.621
28-month	mmu-miR-134-4373299	0.850267	-0.0704448	0.728022	166.717
28-month	mmu-miR-345-5p-4395658	0.907851	-0.0419856	0.736593	168.68
28-month	mmu-miR-340-3p-4395370	0.90338	-0.0441295	0.764044	174.966
28-month	mmu-miR-324-3p-4395639	1.1523	0.0615671	0.77973	178.558
28-month	mmu-miR-210-4373089	1.13924	0.0566138	0.782371	179.163
28-month	mmu-miR-126-5p-4373269	1.09107	0.0378545	0.784198	179.581
28-month	mmu-miR-26b-4395167	0.932991	-0.0301227	0.801678	183.584
28-month	mmu-miR-30b-4373290	1.06798	0.0285647	0.819358	187.633
28-month	mmu-miR-708-4395452	1.08073	0.0337153	0.838568	192.032
28-month	mmu-miR-30e-4395334	1.0571	0.0241162	0.854285	195.631
28-month	mmu-miR-133b-4395358	0.948907	-0.0227765	0.887192	203.167
28-month	mmu-miR-139-5p-4395400	0.976766	-0.0102097	0.918981	210.447
28-month	mmu-miR-340-5p-4395369	1.03267	0.0139634	0.924737	211.765
28-month	mmu-miR-140-4373374	0.983948	-0.00702797	0.955918	218.905
28-month	mmu-miR-143-4395360	1.00765	0.00330947	0.98152	224.768
28-month	mmu-miR-28-4373067	0.995489	-0.00196335	0.988684	226.409
